# Supplementary material for: Rectal Cancer Tissue Lipidome Differs According to Response to Neoadjuvant Therapy
Source: Int J Mol Sci. 2023 Jul 14;24(14):11479. doi: 10.3390/ijms241411479 (PMC10380823; doi:10.3390/ijms241411479)
Supplement: Supplementary file 1 [file ijms-24-11479-s001.zip]

Archive with 1 entries (1 files):
- ijms-2448173-supplementary.xlsx
