# Supplementary material for: Rectal Cancer Tissue Lipidome Differs According to Response to Neoadjuvant Therapy
Source: Int J Mol Sci. 2023 Jul 14;24(14):11479. doi: 10.3390/ijms241411479 (PMC10380823; doi:10.3390/ijms241411479)
Supplement: Supplementary file 1 [file ijms-24-11479-s001.zip › ijms-2448173-supplementary.xlsx]

## Sheet: Table S1. Abundance - Positive 
Sample	Group	Response	BMI	Age	Time_tissue	X1.01_69.0336m.z	X7.79_865.5840m.z	X7.79_912.5726n	X2.05_586.4212m.z	X7.81_653.5507m.z	X2.03_479.3709m.z	X2.03_404.3632m.z	X2.01_412.4022n	X2.00_662.2636m.z	X1.97_844.5337m.z	X2.06_546.2909m.z	X7.88_790.5725m.z	X7.84_558.4326n	X7.89_856.5844m.z	X2.06_575.3954n	X2.06_650.4398m.z	X2.06_929.5550n	X2.08_737.5211n	X2.08_870.5474m.z	X2.08_849.5698n	X2.08_908.5738m.z	X7.61_834.6009m.z	X2.10_370.2688n	X2.10_359.1645m.z	X2.10_410.1739n	X2.10_419.2121m.z	X1.97_687.3739m.z	X7.74_644.5385n	X7.72_839.5176m.z	X7.74_341.3045m.z	X2.10_427.1543m.z	X1.97_526.2887m.z	X1.89_627.3623n	X1.89_614.3414m.z	X1.89_604.3125m.z	X8.07_816.5913m.z	X1.87_631.3296m.z	X1.87_566.4380n	X8.20_748.5772m.z	X1.87_104.1068m.z	X1.87_524.6019m.z	X1.87_523.7755n	X8.14_585.5117n	X8.14_561.5112n
QC_1_tPOS	QC	NA	NA	NA	NA	787.528	1084.68	1132.41	948.715	795.246	997.653	1122.58	960.934	1041.71	991.114	936.251	1023.6	980.457	1079.21	1031.8	969.835	850.293	966.927	927.476	1017.74	961.805	1051.55	1059.84	1032.78	1043.24	1070.55	1077.07	1012.58	866.32	1032.78	896.867	1047.24	929.871	1087.22	923.526	881.596	984.576	1002.81	927.594	969.402	1022.64	1030.08	923.291	971.598
76_tPOS	Normal	Non.responder	23.8	48	T1	1251.9	1395.94	531.54	833.798	1963.1	852.247	473.557	1591.43	1125.63	398.884	186.679	592.232	876.516	783.795	401.153	811.339	69.6661	276.785	385.716	803.911	89.9092	1501.74	759.959	309.534	246.717	716.463	0.575932	4201.65	79.6153	3734.07	908.968	28.3232	333.986	759.464	638.562	1069.89	677.087	2193.24	563.332	786.303	167.49	712.706	137.215	345.719
48_tPOS	Normal	Non.responder	23.9	68	T0	1152.73	3691.79	1375.73	530.72	388.079	587.858	98.7239	530.026	1643.16	430.79	960.456	1790.8	1942.89	2448.94	985.302	479.767	134.508	232.903	453.367	686.506	603.563	2324.4	768.763	1412.71	1310.21	1105.31	239.027	1023.69	1651.13	947.205	1115.48	1277.38	801.892	1383.15	1260.41	1281.77	1056.86	397.164	836.996	875.748	795.499	512.936	254.658	257.024
12_tPOS	Tumoral	Responder	23	58	T1	1436.9	973.62	1696.2	575.982	3727.64	656.066	216.723	1273.94	2240.28	1937.94	475.059	1346.7	1158.26	2396.44	513.818	2092.44	638.966	784.947	1231.06	1388.1	1235.69	2489.79	610.296	882.689	560.199	936.103	491.123	1992.78	898.596	1696.29	537.262	959.89	3409.54	963.81	1171.4	1293.21	986.869	3143.07	824.852	589.048	334.156	149.394	211.084	194.995
41_tPOS	Normal	Responder	27.37	NA	T1	2555.15	1818.5	3253.97	418.704	4154.43	494.663	325.674	680.748	1782.42	65.8196	456.814	1703.21	398.815	3567.64	397.934	146.455	31.2081	144.096	24.5263	214.527	2876.6	2332.79	926.209	1072.48	905.425	410.403	6.65833	3681.1	2256.31	2820.94	902.753	982.263	118.242	952.231	926.717	1491.67	834.371	893.973	722.308	575.062	274.893	801.944	93.0576	265.781
77_tPOS	Tumoral	Non.responder	23.8	48	T1	1150.07	2485.56	922.583	534.386	401.427	1500.38	294.364	1232.15	76.0286	9312.65	158.887	265.512	434.287	1043.08	648.768	6208.38	7645.29	4413.94	7824.66	7903.22	11103.9	529.934	347.702	0.80043	22.701	311.689	1233.33	847.487	2133.58	851.843	997.515	69.0769	7513.12	1509.43	1841.85	719.836	1468.05	2489.53	2432.51	1080.54	757.831	576.358	41.1251	247.633
49_tPOS	Tumoral	Non.responder	23.9	68	T0	2671.44	1566.09	788.56	810.715	1009.32	841.536	164.695	685.32	944.314	2919.36	679.441	496.402	1474.3	442.043	799.448	2067.36	2290.87	1637.28	2800.26	2225.22	2038.73	242.728	415.037	368.957	314.702	546.988	3080.32	998.85	1266.81	1212	456.576	853.486	2590.07	1284.07	1679.71	681.191	1382.99	486.545	2121.64	1145.38	1200.54	1256.97	286.613	453.756
QC_2_tPOS	QC	NA	NA	NA	NA	1007.01	1062.47	760.736	1112.81	1070.68	977.666	950.564	1035.61	919.113	995.311	1058.36	979.659	1014.92	796.757	979.328	1066.49	1018.46	1056.78	989.654	1002.83	1108.39	986.717	999.423	901.959	932.159	992.182	1005.86	975.354	1131.17	1002.08	1170.27	985.929	1053.29	999.914	1087.83	1137.03	1054	1009.54	1036.8	1008.39	998.869	981.006	1059.47	1040.53
23_tPOS	Normal	Responder	43.1	54	T0	218.582	269.85	126.156	947.622	189.023	641.481	257.994	855.754	1121.67	1580.06	438.056	337.141	581.338	119.493	988.31	1626.11	1356.06	1141.9	1551.58	1577.89	1503.18	219.426	474.945	383.841	227.295	787.091	687.267	430.746	318.533	500.453	401.584	898.984	1791.45	1399.38	1771.69	416.413	1273.55	689.986	481.328	1520.74	1852.06	1482.62	144.548	326.387
09_tPOS	Normal	Non.responder	31.56	75	T1	1123.68	884.048	59.9049	1229.49	108.218	2617.38	394.46	1021.22	1078.67	9587.77	515.688	370.047	683.58	1111.02	532.991	5904.38	2899.29	1890.09	6581.41	6704.32	6398.6	599.955	494.981	38.7975	74.9754	549.925	117.045	1126.35	304.432	1327.32	878.815	5.92002	5397.34	330.669	152.393	934.772	448.835	1473.8	1499.68	542.666	782.408	691.308	294.234	276.491
10_tPOS	Tumoral	Non.responder	31.56	75	T1	1591.29	4241.6	732.736	422.964	1052.14	1318.97	155.616	696.496	985.165	4941.48	108.11	302.127	615.203	600.175	301.338	2703.77	487.782	4931.43	2786.93	3363.95	1905.85	323.629	353.794	52.1558	19.9571	268.974	86.3728	365.152	3346.09	709.221	863.686	12.0415	1608.69	229.697	13.4257	976.282	149.534	804.132	5442.44	317.675	684.84	829.815	193.896	254.112
11_tPOS	Normal	Responder	23	58	T1	786.481	1032.04	1005.54	690.405	232.414	854.856	436.619	1295.48	1728.9	315.077	392.38	1332.23	577.467	1568.51	417.281	336.362	84.622	522.435	135.88	451.753	73.061	1485.52	432.31	584.991	546.815	731.424	13.7104	875.26	111.679	859.627	177.589	689.388	107.572	345.084	189.436	1064.28	255.012	2369.57	496.598	384.009	51.0299	1.42941	111.494	228.168
QC_3_tPOS	QC	NA	NA	NA	NA	1075.47	930.804	1054.15	888.432	1043.15	1031.48	892.064	997.887	1166.31	972.838	942.68	1006.51	984.236	1166.3	982.01	968.147	995.705	964.021	1062.81	963.417	890.881	937.557	999.336	1013.53	1096.65	966.172	1130.02	995.653	836.825	918.321	948.515	996.656	1033.37	973.254	944.043	915.632	1016.09	984.879	953.933	990.212	1001.95	1036.57	965.525	934.218
29_tPOS	Normal	Non.responder	27.68	80	T1	1089.43	554.258	353.722	2227.7	314.303	752.817	117.206	1216.42	254.161	1071.04	2010.53	976.447	1142.11	328.49	1766.85	896.514	2120.38	1100.9	1449.48	1444.03	3289.32	395.259	1232.71	1485.84	865.391	1388.69	712.845	428.882	1374.97	537.251	1055.89	1276.21	1129.69	1153.28	745.715	1480.16	947.388	1443.99	318.713	1923.28	2621.66	3052.09	2651.98	609.504
27_tPOS	Normal	Non.responder	27.68	80	T0	1605.84	1030.19	489.369	1293.68	1036.03	726.496	608.963	781.705	883.386	808.8	1177.74	657.889	2161.84	114.583	1574.5	818.041	1658.41	1424.45	992.593	1006.07	989.412	191.983	1186.03	1010.54	573.81	989.456	1792.79	1230.28	301.079	1218.7	884.509	1084.58	1724.48	962.267	921.975	611.989	892.48	559.237	184.757	2063.66	2823.85	3351.41	1212.18	601.325
26_tPOS	Tumoral	Responder	43.1	54	T1	1310.89	577.512	201.075	2338.14	57.419	2285.21	365.315	730.278	1268.52	237.851	1434.97	400.706	1416.64	310.396	1432.29	278.299	23.3449	457.511	158.044	355.104	94.8362	330.189	1237.39	1117.61	944.314	1613.02	238.607	229.78	867.825	337.071	829.121	1243.86	326.107	1112.44	1353.96	492.979	1137.93	724.408	386.137	1470.03	1478.9	1518.38	845.443	539.865
QC_4_tPOS	QC	NA	NA	NA	NA	1030.25	816.28	1059.57	993.808	946.764	990.907	1025.36	991.319	673.281	1048.21	1049.95	1000.98	1012.48	935.782	1018.95	1037.85	1049.14	983.292	938.096	1031.92	992.209	1057.98	935.825	986.403	984.405	917.168	852.306	1010.82	1151.47	1014.45	850.288	949.898	1003.49	962.734	987.455	997.675	966.897	1002.87	1100.25	1035.03	985.953	990.134	1027.28	1051.21
30_tPOS	Tumoral	Non.responder	27.68	80	T1	175.627	1087.43	740.752	1415.46	118.012	800.497	405.229	744.404	1881.17	850.114	749.34	620.193	5583.41	1076.87	1884.92	1275.51	1528.81	1451.37	1127.89	1436.96	2326.49	1000.87	516.374	774.991	547.083	680.029	1067.07	251.244	812.912	519.221	878.788	1206.36	1529.37	1254.02	979.607	581.721	1043.11	709.439	2406.8	1012.83	943.148	979.507	312.863	184.329
60_tPOS	Normal	Non.responder	24.74	56	T1	885.012	5153.57	2537.03	588.445	1346.62	1151.2	374.407	604.713	1544.09	4261.25	199.43	417.767	416.22	1627.78	580.739	2545.55	1511.72	1694.22	3990.64	4187.35	4073.21	1697.37	398.542	286.178	137.4	517.816	156.282	1857.68	2895.4	1898.88	1340.77	13.6044	2968.04	503.922	150.793	1055.07	473.916	774.983	1261.22	399.423	109.341	1003.71	33.1431	150.783
36_tPOS	Tumoral	Non.responder	27.5	65	T0	1610.37	461.485	113.867	1766.72	54.3287	1339.71	933.921	729.535	843.658	1004.37	1095.55	564.971	517.6	409.421	1018.76	1017.01	2098.51	1281.65	1132.03	1121.63	2045.47	614.59	925.315	1904.04	1561.04	1652.4	753.261	58.5253	247.224	186.632	1606.12	1143.93	1923.34	967.327	1134.09	584.883	855.487	656.987	1514.89	1070.55	981.057	729.881	2595.31	4097.05
88_tPOS	Tumoral	Responder	23.23	83	T1	698.636	5647.84	4098.49	831.482	4105.34	1477.82	524.784	672.807	1911.05	285.419	446.59	7553.58	604.047	7404.82	857.766	572.02	1201.9	361.407	242.175	415.883	36.0986	8583.6	1309.26	1884.47	1925.18	1444.14	570.389	3782.83	3648.76	3682.92	1647.32	1186.7	351.487	1127.6	1215.33	3599.76	1059.76	1015.88	941.145	610.507	318.126	1055.43	768.377	347.721
QC_5_tPOS	QC	NA	NA	NA	NA	1118.63	1017.68	1028.71	1009.48	1062.67	1021.4	979.621	996.69	958.925	1040.27	960.105	983.799	1000.9	1065.64	1001.29	916.345	1148.61	1055.34	1119.39	999.452	1040.73	1013.15	902.495	992.252	899.019	1104.73	680.349	1043.9	1011.87	1090.86	1024.36	930.359	916.44	952.947	981.564	1067.33	898.985	1012.93	963.401	974.23	970.594	858.698	1012.49	1047.23
35_tPOS	Normal	Non.responder	27.5	65	T0	1083.01	610.378	68.1001	661.957	257.587	835.065	653.403	1195.87	770.592	739.373	229.874	490.434	887.003	298.557	909.9	933.961	206.802	717.234	471.92	644.706	510.669	326.381	1166.06	1380.05	1115.28	957.526	119.607	18.7296	374.47	321.712	1207.54	704.215	1990.11	1175.42	1027.18	626.152	1189.11	1307.6	502.446	843.276	639.002	422.723	822.846	1310.26
17_tPOS	Normal	Responder	25.6	79	T1	1050.16	1794.3	4652.94	1896.24	4712.57	683.711	664.548	613.056	314.741	101.998	2222.09	3924.85	936.052	1849.17	1658.4	119.015	2744.21	553.016	141.967	333.457	962.2	1963.45	768.155	1159.93	677.679	1192.36	2294.06	3414.26	1814.03	3320.57	728.976	964.528	184.307	682.53	549.365	2027.98	540.848	978.248	1666.97	1411.24	1653.28	2093.72	1294.02	438.491
QC_6_tPOS	QC	NA	NA	NA	NA	1003.5	1401.54	1029.33	1041.02	985.617	933.879	938.865	1009.21	1045.42	927.971	1058.88	1002.73	999.668	886.691	996.629	1012.1	912.456	969.318	874.721	998.533	959.245	1002.4	1044.38	1160.93	1107.06	998.122	1147.13	977.157	874.365	944.836	1102.71	1010.66	1014.05	1047.49	1008.32	984.127	1084.84	909.546	913.25	1000.38	1010.37	1101.87	975.138	920.473
25_tPOS	Normal	Responder	43.1	54	T1	1072.88	419.787	508.166	769.919	506.663	1065.43	583.67	669.255	383.088	770.184	778.353	568.285	647.238	415.261	1057.8	616.187	1405.8	861.925	901.4	884.156	1457.19	221.449	726.159	858.279	533.448	773.185	424.498	504.29	371.562	668.949	708.476	900.78	373.971	770.411	841.871	562.219	747.408	618.298	376.524	1291.03	1587.56	2043.18	798.343	850.308
28_tPOS	Tumoral	Non.responder	27.68	80	T0	898.594	1120.33	2643.53	2537.61	2410.5	884.951	605.14	522.82	933.741	96.4012	2780.37	947.084	1315.47	1724.15	3008.47	156.968	1990.46	707.416	98.5694	277.017	644.667	1279.69	1872.11	1438.57	1505.22	1725.52	2268.77	1627.39	3376.88	1597.54	1227.92	1511.97	109.778	1101.98	605.792	1096.35	648.087	341.163	4417.18	2064.45	2480.89	3419.1	2389.4	1153.03
42_tPOS	Tumoral	Responder	27.37	NA	T1	1112.8	1430.73	1173.16	1072.95	427.744	5321.06	573.761	957.412	2673.85	269.819	1136.41	1299.45	948.28	1672.97	1387.93	611.804	350.332	821.342	191.185	337.67	224.946	1974.14	2416.11	2787.25	3032.87	2387.41	753.352	724.621	839.367	813.285	3379.97	1914.36	294.471	2071.76	2243.34	1572.8	2189.3	1477.26	1521.57	1258.93	1028.85	686.905	556.55	531.812
24_tPOS	Tumoral	Responder	43.1	54	T0	1500.15	413.247	387.657	916.495	188.568	1139.88	389.473	1075.77	1803.19	552.224	1089.41	588.566	1622.4	334.283	1034.19	482.947	290.966	715.467	267.764	613.106	333.63	327.334	638.459	979.679	775.791	799.592	564.072	392.924	237.742	475.989	1152.37	1168.22	297.256	1539.06	1593.37	735.125	1472.74	1026.47	304.979	1180.62	1068.58	731.766	557.686	436.044
QC_7_tPOS	QC	NA	NA	NA	NA	740.637	982.621	730.406	980.371	1070.52	935.119	1095.63	972.86	1051.13	1031.36	916.932	996.08	1040.7	1087	1010.97	1058.28	919.779	1036.79	1010.94	997.651	1068.68	952.754	1021.71	960.035	921.447	883.619	1270.49	982.566	1089.54	1005.29	1074.06	1014.06	1168.66	935.499	1067.39	957.18	1006.65	1078.92	1040.82	995.669	1014.78	1042.33	1033.95	1017.88
19_tPOS	Normal	Responder	32.5	63	T0	1396.28	1286.01	5673.48	2352	3318.14	1373.3	492.847	688.874	913.413	114.13	1657.8	1837.09	594.934	1892.87	1987.39	161.04	1335.95	639.661	164.488	402.8	530.846	1030.64	1283.37	1194.04	1063.62	1264.27	2256.02	2589.6	1300.91	2870.67	1122.01	1337.65	108.622	1501.12	1270.22	1689.36	1228.08	410.251	9664.7	2449.79	2841.19	3384.61	411.786	543.335
QC_8_tPOS	QC	NA	NA	NA	NA	1166.1	945.596	1019.48	1057.41	934	1004.04	1089.7	1002.98	1063.18	1016.7	1137.64	1003.26	1023.64	1048.9	1011.33	974.877	1139.71	1012.29	981.25	1010.42	1044.43	1011.76	1053.38	961.434	1024.77	1098.44	913.415	994.699	984.185	939.194	988.138	1013.27	892.064	1000.32	873.315	1018.68	965.287	951.467	985.407	1014.69	991.831	832.687	980.035	1011.36
61_tPOS	Tumoral	Non.responder	24.74	56	T1	141.104	2278.71	1376.56	657.183	218.634	1266.01	168.607	588.305	877.399	6688.99	236.675	289.771	474.959	733.538	602.142	6052.51	5308.53	5662.34	6413.66	6394.49	7411.81	599.999	290.26	92.3473	20.3089	209.715	887.869	566.052	4361.26	655.011	975.414	29.9365	4229.98	319.131	134.975	1203.62	451.577	705.775	3714.82	262.641	23.1111	894.738	163.262	783.149
15_tPOS	Normal	Responder	25.6	79	T0	958.085	798.71	1500.32	608.645	778.156	877.76	431.054	940.433	2471.31	318.953	730.345	854.879	446.042	679.665	757.936	190.47	64.3537	555.109	150.589	453.189	288.729	585.469	584.303	909.955	778.557	1354.86	400.007	1070.69	328.529	1010.33	1412.92	1162.21	119.539	1383.05	1380.86	1130.6	1306.63	1184.67	693.936	809.454	530.107	124.318	1359.81	569.298
20_tPOS	Tumoral	Responder	32.5	63	T0	592.701	1186.04	6371.41	2447.89	7850.68	1557.89	329.215	784.784	773.303	471.024	3067	1676.63	772.55	1983.49	4311.61	347.31	964.41	588.507	328.913	486.468	571.802	907.979	1464.92	1500.6	1426.4	1619.53	2514.48	4458.04	1974.65	4171.78	1321.52	1274.49	159.327	1188.08	436.539	1138.37	878.765	520.772	3222.85	2717.1	2902.73	4469.91	432.771	409.029
QC_9_tPOS	QC	NA	NA	NA	NA	973.882	701.323	1105.8	960.946	1008.31	1058.12	881.893	1016.69	1093.17	964.757	899.318	1005.82	960.798	916.442	966.457	1004.11	833.385	945.414	1081.05	975.921	915.616	989.338	962.463	932.742	1018.04	939.895	791.244	1022.65	970.507	1052.75	840.92	1029.45	980.601	1001.13	1131.82	988.797	964.378	1036.03	1059.26	1037.16	1009.36	1102.18	994.547	1006.94
[truncated: 2,344 more columns]

## Sheet: Table S2. Abundance - Negative 
Sample	Group	Response	BMI	Age	Time_tissue	X6.59_733.5506m.z	X6.03_745.5052m.z	X5.94_778.5161m.z	X7.28_311.1684m.z	X7.00_763.5609m.z	X5.94_745.5512m.z	X4.32_311.2019m.z	X4.37_306.9197m.z	X4.30_390.8992m.z	X4.30_311.1684m.z	X5.77_1151.7095m.z	X5.70_719.5352m.z	X5.62_794.5103m.z	X5.45_446.3761m.z	X4.74_546.3929m.z	X8.71_765.5566n	X8.62_817.5704m.z	X8.62_749.5819m.z	X8.62_744.5613m.z	X8.62_689.5608m.z	X9.02_764.5391m.z	X9.82_791.5736n	X9.43_887.5670m.z	X9.34_709.5662n	X9.32_790.5610m.z	X9.06_787.5377n	X8.41_807.5424n	X7.77_690.5094m.z	X7.69_1087.5056m.z	X7.69_1019.5179m.z	X7.69_883.5426m.z	X7.69_770.5577n	X7.69_747.5659m.z	X7.69_687.5450m.z	X7.67_951.5307m.z	X7.65_764.5576m.z	X7.77_750.5303m.z	X8.14_835.5356m.z	X8.05_776.5455m.z	X8.04_773.5826m.z	X7.97_715.5604n	X7.86_861.6212n	X2.10_616.2846m.z	X2.10_548.2968m.z
QC_1_tNEG	QC	NA	NA	NA	NA	1086.69	1065.17	1147.8	710.819	1054.1	1250.36	1135.29	1115.76	947.542	672.973	962.009	1123.45	1071.28	1144	960.118	1235.67	1123.55	1130.71	1058.12	1132.71	1115.79	1065.15	1134.63	1155.15	1246.24	1229.05	1246.74	1188.73	1198.49	1206.68	1167.66	1153.57	1107.68	1107.23	1182.19	1058.62	1223.11	1228.06	1313.95	1089.83	997.899	891.313	1281.23	1251.11
76_tNEG	Normal	Non.responder	23.8	48	T1	1013.09	61.5308	952.706	1553.36	1052.92	1309.85	102.033	1506.27	470.371	2628.38	354.893	1102.13	49.2045	5073.11	902.381	475.84	59.4831	155.08	237.736	34.2981	1807.05	805.107	584.011	2875.79	100.563	302.838	1307.59	618.68	1055.4	300.782	671.623	961.062	1007.26	887.957	929.737	412.249	126.891	302.674	244.993	1501.58	5.70767	1263.87	910.898	1151.5
48_tNEG	Normal	Non.responder	23.9	68	T0	594.07	711.478	443.412	1092.26	992.994	284.015	323.809	242.455	182.977	823.26	44.9869	477.638	1043.85	361.541	580.058	499.594	615.099	429.065	888.042	379.461	1413.28	878.653	254.466	1348.06	625.927	633.473	1857.91	1300.71	268.38	308.036	461.257	531.277	597.379	613.784	452.274	537.349	343.099	467.34	489.97	373.886	1377.38	125.186	409.735	657.186
12_tNEG	Tumoral	Responder	23	58	T1	1161.31	484.491	57.5088	1963.3	572.336	880.771	1332.8	545.649	590.73	2022.26	1378.43	1291.98	246.061	408.615	1037.73	1023.74	415.469	495.276	1772.86	440.452	855.096	1518.43	1266.84	1693.15	325.718	1648.04	1663.21	221.775	902.021	605.348	949.901	902.528	914.576	900.58	895.973	504.304	570.076	873.615	477.167	1159.03	601.884	6562.9	1192.48	1449.64
41_tNEG	Normal	Responder	27.37	NA	T1	1747.76	545.236	1494.64	1394.71	1643.51	1084.21	621.551	345.023	511.46	775.882	2771.28	1547.86	1461.1	513.686	960.291	5600.26	879.408	831.009	1949	859.239	1511.69	2981.53	1976.74	2520.63	1502.76	6797.28	2662.05	1353.62	803.929	1092.59	1403.91	1462.28	1484.71	1504.31	1091.72	1453.83	1258.58	2515.48	1286.66	2106.29	1371.76	99.0492	1083.41	1034.52
77_tNEG	Tumoral	Non.responder	23.8	48	T1	2223.65	263.905	77.2322	1994.33	2794.49	2841.22	501.35	313.44	435.477	992.703	663.116	1645.3	741.777	2047.34	960.756	73.5939	2797.9	2908.68	1750.93	2980.94	1774.37	174.288	3070.13	117.764	3179.32	56.168	342.361	3900.91	2175.59	2388.53	2261.45	2373.74	2295.73	2387.55	2342.88	3026.49	3839.49	1677.04	2868.33	2201.44	3463.85	5350.49	1154.14	33.1626
49_tNEG	Tumoral	Non.responder	23.9	68	T0	595.988	1175.36	235.043	1847.9	817.976	1254.16	1471.82	942.076	638.078	1380.59	409.182	756.078	694.43	715.608	1966.59	542.326	1562.75	1579.94	1218.85	1509.99	1723.19	514.758	885.641	615.532	980.093	510.243	66.1018	2620.77	661.705	752.199	926.894	1032.11	989.789	962.451	1002.68	1476.17	1059.11	1345.15	1159.11	881.63	1416.16	3011.46	992.046	1017.34
QC_2_tNEG	QC	NA	NA	NA	NA	975.862	963.739	927.697	1127.73	853.866	811.883	856.773	824.043	892.881	1131.84	1067.1	947.47	949.659	897.969	1041.81	765.46	936.48	898.954	978.603	886.001	927.141	921.912	923.941	895.45	805.647	810.113	784.218	911.184	800.473	716.3	843.107	841.741	931.187	930.374	783.897	999.048	822.224	761.575	710.743	913.076	1024.48	1084.76	722.805	845.333
23_tNEG	Normal	Responder	43.1	54	T0	1584.31	1105.49	386.813	1308.99	196.922	2896.53	1308.77	293.506	283.053	1279.38	1046.19	1666.46	549.742	808.083	2688.46	604.6	1213.98	1535.39	1063.22	1496.26	679.926	821.396	744.846	23.3988	639.549	115.788	53.1553	655.23	954.207	877.023	937.827	1051.42	1141.72	1113.25	1070.82	683.178	819.458	394.042	757.235	2640.85	798.638	8115.81	1111.2	1182.19
09_tNEG	Normal	Non.responder	31.56	75	T1	1823.99	1351.19	779.902	1274.59	1535.74	1332.87	2975.66	1009.33	744.188	4655.83	1568.16	1547.4	416.685	1957.13	922.463	99.6947	619.046	539.096	357.841	675.137	467.418	355.875	1140.76	1294.89	175.736	110.865	16.9743	781.076	1972.54	1588.41	425.137	1615.53	1428.2	1369.86	1834.83	1113.72	1008.13	287.161	314.686	1048.33	395.594	1.51505	1169.23	1052.76
10_tNEG	Tumoral	Non.responder	31.56	75	T1	1086.55	1862.14	7690.74	1278.21	2003.06	2693.86	545.466	1573.43	158.426	2758.29	877.282	1601.68	903.003	583.574	1125.9	153.547	4574.84	4899.23	1668.48	4704.58	2236.58	25.55	2538.45	456.42	6074.43	100.555	52.0558	6667.75	2271.43	2154.68	2631.1	2464.39	2304.07	2326.49	2804.32	886.487	4903.67	8699.93	9070.86	638.968	930.8	256.175	1491.33	6.16042
11_tNEG	Normal	Responder	23	58	T1	914.355	408.516	496.107	1186.42	467.963	587.688	1749.21	604.386	212.267	1984.84	157.06	766.21	582.053	400.514	252.101	2103.56	326.671	553.851	862.55	358.118	1639.71	1444.48	349.865	2563.51	716.183	1942.24	3339	138.491	1477.97	1634.76	1058.77	1213.47	1021.84	963.478	1316.39	133.843	551.282	664.108	608.471	717.594	700.832	47.3599	1866.95	1258.15
QC_3_tNEG	QC	NA	NA	NA	NA	979.817	922.528	977.975	1059.17	1212.05	969.279	941.71	1052.99	1135.78	1087	1029.18	956.545	941.823	1010.41	1022.17	1041.59	918.586	1012.83	985.962	1015.33	945.152	1074.92	989.47	894.77	923.878	1019.37	1060.61	930.489	961.084	1105.76	1000.57	1039.9	992.224	1001.64	1085.98	1002.66	1007.59	1049	997.576	1035.54	1013.57	1013.88	908.167	885.075
29_tNEG	Normal	Non.responder	27.68	80	T1	321.521	1863.89	169.219	546.08	125.329	349.469	1031.14	500.501	707.477	1104.93	138.056	331.04	397.495	1617.41	1048.34	70.7528	165.007	202.663	245	135.841	222.907	681.972	270.992	65.4908	681.62	6.43112	298.676	117.539	199.076	308.1	235.21	283.052	247.419	230.151	213.217	158.898	387.411	294.559	590.798	266.266	234.828	5.34184	1027.47	1162.12
27_tNEG	Normal	Non.responder	27.68	80	T0	828.595	2232.73	2854.95	1152.77	484.358	727.271	1242.68	527.815	43.6037	1147.19	2562.92	1009.6	1730.52	1223.73	2320.51	1143.26	367.43	447.719	428.584	407.299	382.299	1283.07	1374.43	2.39862	288.9	199.755	29.8875	859.602	841.718	882.631	856.238	813.013	788.273	828.826	857.804	491.384	770.54	1697.66	399.126	1457.97	466.241	8.53891	790.624	872.404
26_tNEG	Tumoral	Responder	43.1	54	T1	2643.8	2647.5	443.983	1237.18	419.625	4666.73	1402.38	1259.57	822.728	1374.78	923.95	3375.26	173.929	1696.72	4538.95	481.805	482.932	593.908	1671.32	603.09	386.413	563.419	382.392	0.384945	461.944	71.8243	20.4619	1638.28	1175.93	1433.97	1337.62	1361.2	1394.17	1459.18	1454.5	1267.65	1392.32	109.582	1177.97	3226.76	126.519	14471.7	1634.28	1520.91
QC_4_tNEG	QC	NA	NA	NA	NA	948.909	1098.01	916.72	928.839	972.163	981.892	986.617	947.14	988.218	963.597	950.68	983.332	1120.08	897.694	943.242	901.703	1120.48	936.796	949.856	962.666	970.198	914.645	998.384	1014.33	1022.5	980.59	916.029	987.507	944.324	942.174	991.462	964.29	979.958	984.361	916.674	934.085	955.787	924.96	928.19	1002.18	943.382	993.375	1053.42	975.814
30_tNEG	Tumoral	Non.responder	27.68	80	T1	1132.12	661.082	2475.34	1253.7	1525.33	1356.55	1580.49	703.922	471.874	1177.42	76.6141	1395.58	1518.81	864.141	3007.39	436.028	752.995	819.546	816.275	802.553	837.567	1178.66	1421.92	176.274	1537.87	134.829	630.501	2676.86	1125.85	1539.79	1541.4	1514.55	1623.2	1645.81	1408.2	1226.81	2712.63	237.865	1834.87	576.254	2685.43	3743.6	1771.49	1664.44
60_tNEG	Normal	Non.responder	24.74	56	T1	2609.45	1167.12	918.471	1325.4	2284.95	2660.53	1223.48	540.148	411.54	1828.26	1657.91	2523.29	1821.66	3317.18	777.87	178.961	1806.95	1317.71	2315.09	976.635	947.467	734.309	4094.5	8.47035	6299.73	596.334	2810.73	854.039	2149.46	2595.51	2499.73	2628.6	2197.79	2199.05	2448.17	1376.66	1731.73	4712.22	3695.53	1816.75	1461.24	17.1582	1057.1	638.106
36_tNEG	Tumoral	Non.responder	27.5	65	T0	724.12	914.253	257.884	878.44	707.159	688.328	1204.69	238.002	804.817	1360.94	443.25	632.069	179.969	1465.82	123.801	497.399	1206.17	1412.64	588.564	1541.68	872.788	504.117	980.255	334.957	371.21	1622.7	224.056	840.671	1170.57	1103.96	1047.67	1113.29	1002.35	1002.85	1184.01	1012.68	603.852	27.4383	556.004	518.647	517.416	531.521	1305.24	1322.21
88_tNEG	Tumoral	Responder	23.23	83	T1	1242.06	1314.5	3680.79	1236.25	1963.84	4409	1043.62	158.791	754.885	1432.82	5100.7	1569.16	4753.88	2282.1	195.899	5907.41	933.182	410.837	1422.27	241.643	3716.95	5751.97	3382.43	7700.47	2526.33	6721.83	8984.32	1831.04	1470.65	2019.41	1743.28	1546.09	1592.17	1567.62	1297.67	1477.16	2429.09	1533.25	3504.23	841.293	284.64	1532.34	1227.01	1092.89
QC_5_tNEG	QC	NA	NA	NA	NA	1039.81	996.113	936.178	1005.27	716.38	980.267	1199.53	1119.7	830.434	1077.44	943.837	972.765	838.968	1081.82	1023.5	918.662	805.558	1035.38	994.642	1003.85	1081.89	1018.87	871.833	1081.77	1007.98	943.432	1013.85	776.522	1116.53	1008.21	1017.33	1050.49	990.469	979.062	1113.29	1061.89	1011.88	985.723	1023.34	991.075	1029.12	987.503	1213.25	1120.9
35_tNEG	Normal	Non.responder	27.5	65	T0	335.17	264.457	298.981	1587.48	1122.28	261.392	3264.25	2442.73	1370	2504.81	1287.94	184.408	296.353	1635.68	156.914	726.302	198.21	630.641	279.283	318.406	167.371	80.917	836.933	75.4949	104.445	29.4104	35.5497	56.8952	639.166	922.441	475.643	609.138	740.041	740.794	556.352	365.792	134.888	678.017	121.96	275.319	551.854	63.7501	995.81	969.989
17_tNEG	Normal	Responder	25.6	79	T1	654.955	892.073	1009.51	871.525	1497.3	296.719	373.695	241.451	476.779	449.105	892.386	708.696	1447.53	570.394	880.076	1139.78	835.076	718.691	1106.64	823.418	636.556	1262.87	2014.02	3131.23	1152.08	1775.24	1105.49	542.421	261.727	388.179	526.802	534.346	505.917	533.013	413.502	1053.27	647.065	1907.56	755.201	397.655	1384.95	27.1028	294.203	446.953
QC_6_tNEG	QC	NA	NA	NA	NA	991.421	906.318	1044.71	1058.11	1063.88	1031.26	1010.16	928.274	1322.69	1042.07	975.556	951.403	1102.77	1014.65	1028.84	1115.72	941.679	1013.85	1044.38	1011.37	1002.59	1022.93	1112.86	950.953	921.868	1071.06	1008.02	997.004	1178.82	977.831	1066.84	1042.28	1008.75	1022.12	961.969	759.516	1017.54	1043.85	1026.64	915.054	1071.62	986.162	1014.51	1025.76
25_tNEG	Normal	Responder	43.1	54	T1	900.819	1880.44	478.93	991.798	1413.42	486.471	797.577	328.925	684.438	805.032	626.485	816.494	1075.28	1350.8	848.546	213.919	1356.53	1336.15	685.717	1522.78	548.32	548.465	363.742	54.6005	763.259	198.573	44.3209	595.559	833.816	985.262	785.014	810.511	764.165	766.579	824.519	1647.78	769.217	1181.77	603.129	820.653	1248.05	53.4891	766.638	838.438
28_tNEG	Tumoral	Non.responder	27.68	80	T0	860.64	1871.12	330.826	838.07	2710.8	1243.13	592.582	168.986	810.62	729.724	466.015	1464.88	652.026	779.54	2728.25	680.277	992.716	813.222	606.729	846.308	1719.59	775.213	2093.67	377.132	2881.6	768.296	770.412	3545.92	559.773	972.862	912.707	818.254	837.794	900.216	806.262	1661.77	2865.88	1635.05	2363.48	690.32	632.75	1493.96	879.924	1140.82
42_tNEG	Tumoral	Responder	27.37	NA	T1	58.9122	1314.04	757.997	1154.38	1234.6	708.393	2646.26	3091.13	1739.63	2002.98	1294.7	543.328	645.711	1875.27	295.268	1897.26	448.126	15.1364	68.6379	442.696	112.868	780.97	189.979	166.053	853.48	1886.73	2646.14	1170.56	113.891	558.161	9.20826	77.4998	178.251	102.084	491.822	936.851	475.558	707.298	2549.39	58.291	46.3454	12.3487	2503.22	2344.89
24_tNEG	Tumoral	Responder	43.1	54	T0	746.218	611.567	492.717	1389.61	267.203	811.771	882.12	1538.27	1427.34	1257.5	871.39	970.378	829.257	511.457	1560.66	157.744	475.341	1291.42	446.527	1402.09	276.058	403.16	310.364	17.3533	201.886	550.022	32.4878	209.91	1409.91	1349.06	861.224	886.306	940.304	912.52	1001.11	837.308	596.103	531.59	440.106	660.085	790.375	44.3675	1746.85	1728.19
QC_7_tNEG	QC	NA	NA	NA	NA	957.929	1082.71	1082.28	984.23	893.525	959.524	1038.97	1084.26	882.71	949.461	1005.87	924.694	1010.9	991.349	985.517	878.27	1078.84	1001.33	982.78	977.377	972.18	913.782	960.546	963.298	983.389	1006.32	1003.9	1020.97	648.765	1070.57	957.711	963.593	982.352	991.536	950.324	976.252	990.888	1021.53	1011.99	990.614	997.131	1005	953.23	991.623
19_tNEG	Normal	Responder	32.5	63	T0	1073.39	879.16	913.532	1116.63	469.217	705.877	894.192	743.224	595.921	984.166	1195.12	1198.97	961.134	371.039	2585.2	550.608	775.589	832.938	538.217	807.641	339.397	1202.44	2077.87	373.92	479.992	484.537	1655.24	349.417	879.448	1009	869.929	830.515	886.056	907.576	800.045	1230.69	620.842	1669.38	613.537	1174.87	903.897	14.4598	852.144	971.096
QC_8_tNEG	QC	NA	NA	NA	NA	1059.02	955.81	913.919	945.753	1308.36	1028.11	931.649	869.631	749.98	981.353	1088.97	1024.31	1012.11	990.7	971.601	1091.2	1158.19	995.742	998.634	1043	996.1	1056.65	1015.23	1024.67	1057.92	985.178	1044.76	1222.12	1135.75	948.681	1016.71	1025.61	1001.2	1005.82	1108.62	964.651	1013.22	1016.18	990.054	982.387	966.693	1014.42	914.473	921.351
61_tNEG	Tumoral	Non.responder	24.74	56	T1	3083.06	3222.21	2793.96	1823.94	1750.46	5348.54	618.913	195.586	418.626	1219.16	6519.49	2734.72	206.939	1722.03	845.429	1250.32	6264.48	5984.39	9517.39	6328.72	1806.92	402.357	3350.08	207.986	4492.04	945.608	70.1065	5547.97	1740.72	1813.53	2306.53	2365.93	2880.99	2845.32	2045.73	4144.8	4156.41	4438.53	6691.29	3583.8	2311.06	14603.7	913.337	2.61056
15_tNEG	Normal	Responder	25.6	79	T0	512.324	114.96	825.374	2223.6	132.822	85.781	2015.13	1491.02	937.236	1779.82	197.725	270.11	996.433	302.05	1015.1	977.505	96.4262	379.683	1135.21	206.119	424.842	1245.32	2644.86	548.562	664.282	842.172	1039.64	1277.84	304.103	486.768	274.843	566.215	694.679	574.904	581.332	118.411	759.663	2286.72	971.084	213.312	1746.96	37.7701	1753.69	1449.74
20_tNEG	Tumoral	Responder	32.5	63	T0	1553.33	1060.51	1821.88	1228.66	1676.02	1291.54	803.527	119.483	275.089	532.98	2323.82	1312.2	2546.89	980.454	2597.6	827.52	548.416	713.917	1104.94	703.194	816.767	1289.92	5247.91	118.113	916.949	216.361	720.167	979.4	893.098	938.161	968.957	919.04	957.977	955.435	869.561	1858.09	1275.98	2018.64	842.193	1165.29	2394.15	1169.45	739.837	917.276
QC_9_tNEG	QC	NA	NA	NA	NA	893.575	1051.6	1021.95	1049	827.355	994.266	867.117	1100.42	1102.91	1034.87	640.188	1055.55	939.067	996.349	1029.45	979.214	881.615	984.343	991.596	931.968	973.834	1015.84	983.628	1013.2	1000.53	960.81	954.816	839.772	1002.91	1051.88	996.803	967.219	979.135	937.386	933.335	1227.13	999.342	948.273	975.833	1071.78	982.307	960.963	1024.85	1034.92
[truncated: 407 more columns]

## Sheet: Table S3. Statistical and annot
Feature	logFC	AveExpr	t	P.Value	adj.P.Val	B	Compound ID	Adducts	Formula	Score	Fragmentation Score	Ion mode	Mass Error (ppm)	Fragments	Description	Abbrev	Category	Main Class	Sub class	Condition
4.93_818.5918m/z	-5.41226	-5.55e-17	-5.08314	3.76e-07	0.000897717	6.01094	LMGP04010702	M+ACN+H	C42H81O10P	39.3	10.7	positive	1.56372	784.5851/800.5800	PG(22:0/14:1(9Z))	PG 36:1	Glycerophospholipids [GP]	Glycerophosphoglycerols [GP04]	Diacylglycerophosphoglycerols [GP0401]	After nCRT
4.62_793.5782m/z	-5.13805	-8.33e-17	-4.82561	1.41e-06	0.00131211	4.84025	LMGP04020064	M+H-H2O	C46H83O9P	36.6	1.23	positive	4.91316	85.1012/161.1325	PG(O-20:0/20:5(5Z,8Z,11Z,14Z,17Z))	PG O-40:5	Glycerophospholipids [GP]	Glycerophosphoglycerols [GP04]	1-alkyl,2-acylglycerophosphoglycerols [GP0402]	After nCRT
5.77_802.5954m/z	-4.84896	-1.94e-16	-4.5541	5.3e-06	0.00316671	3.67194	LMGP04020071	M+NH4	C44H81O9P	45.9	41	positive	-0.316119	108.0655/262.2529/736.5402	PG(O-18:0/20:4(5Z,8Z,11Z,14Z))	PG O-38:4	Glycerophospholipids [GP]	Glycerophosphoglycerols [GP04]	1-alkyl,2-acylglycerophosphoglycerols [GP0402]	After nCRT
4.71_774.5655m/z	-4.68092	0	-4.39627	1.11e-05	0.00400053	3.02388	LMGL07010001	M+K	C44H81NO7	36.5	5.81	positive	1.34458	184.0735/317.1878	DGTS(16:0/18:2(9Z,12Z))	DGTS 34:2	Glycerolipids [GL]	Betaine diradylglycerols [GL07]	Betaine diacylglycerols [GL0701]	After nCRT
5.57_776.5799m/z	-4.56289	1.39e-16	-4.28542	1.84e-05	0.00503195	2.58237	LMGP04030034	M+ACN+H	C40H79O9P	42.3	21.6	positive	-0.0956482	70.0651/86.0964/92.0468/324.3261/664.4674	PG(P-18:0/16:0)	PG O-34:1	Glycerophospholipids [GP]	Glycerophosphoglycerols [GP04]	1-(1Z-alkenyl),2-acylglycerophosphoglycerols [GP0403]	After nCRT
4.48_758.5688m/z	-4.35775	4.16e-17	-4.09276	4.29e-05	0.00753616	1.84184	LMGP03020047	M+H-H2O	C42H82NO9P	41.5	19.1	positive	-0.814439	111.1169/167.9719/592.3735	PS(O-20:0/16:1(9Z))	PS O-36:1	Glycerophospholipids [GP]	Glycerophosphoserines [GP03]	1-alkyl,2-acylglycerophosphoserines [GP0302]	After nCRT
3.25_787.5374n	-4.30561	2.08e-16	-4.04378	5.29e-05	0.0081187	1.65904	HMDB0285627	M+H, M+Na	C42H78NO10P	42.1	29.3	positive	1.31699	58.0652/102.0914/327.2294/751.4520/810.5255	PC(20:3(8Z,11Z,14Z)-2OH(5,6)/14:0)	PC 34:3;O2	Glycerophospholipids [GP]	Oxidized glycerophospholipids [GP20]	Oxidized glycerophosphocholines [GP2001]	After nCRT
4.16_772.5496m/z	-4.29849	-2.5e-16	-4.0371	5.44e-05	0.0081187	1.63427	LMGP03010702	M+H-H2O	C42H80NO10P	40.8	26	positive	1.10279	497.2279/685.4677/699.4470/772.5487	PS(22:0/14:1(9Z))	PS 36:1	Glycerophospholipids [GP]	Glycerophosphoserines [GP03]	Diacylglycerophosphoserines [GP0301]	After nCRT
3.97_782.5685m/z	-4.15939	-1.11e-16	-3.90646	9.41e-05	0.0109682	1.15817	LipidBlast061041	M+H	C44H80NO8P	39.2	20.3	positive	-1.18022	184.073	PC 36:4	PC 36:4	Glycerophospholipids [GP]	Glycerophosphocholines [GP01]	Diacylglycerophosphocholines [GP0101]	After nCRT
5.09_826.5937m/z	-4.15299	-3.07e-16	-3.90045	9.65e-05	0.0109682	1.13664	LMGP03020052	M+Na	C44H86NO9P	35.7	1.52	positive	0.579774	58.0652/77.0386/89.0386/133.0648/177.0911	PS(O-20:0/18:1(9Z))	PS O-38:1	Glycerophospholipids [GP]	Glycerophosphoserines [GP03]	1-alkyl,2-acylglycerophosphoserines [GP0302]	After nCRT
3.91_771.5420n	-4.12637	-1.94e-16	-3.87545	0.000107	0.011223	1.04746	HMDB0285984	M+H, M+Na	C42H78NO9P	44.9	46.4	positive	0.726508	66.0440/183.1144/611.4646/735.4571/794.5306	PC(18:3(10,12,15)-OH(9)/16:0)	PC 34:0;O	Glycerophospholipids [GP]	Oxidized glycerophospholipids [GP20]	Oxidized glycerophosphocholines [GP2001]	After nCRT
2.08_908.5738m/z	-4.08155	9.02e-17	-3.83335	0.000127	0.0121263	0.898577	LMGP03010555	M+K	C48H88NO10P	40.8	19.2	positive	-4.52207	85.0856/97.1012/124.9999/309.2789/471.2871	PS(20:1(11Z)/22:2(13Z,16Z))	PS 42:3	Glycerophospholipids [GP]	Glycerophosphoserines [GP03]	Diacylglycerophosphoserines [GP0301]	After nCRT
3.86_790.5596m/z	-4.01236	-2.5e-16	-3.76837	0.000165	0.0132403	0.671948	LMSP0501AC20	M+K	C44H81NO8	38	13.6	positive	0.282917	60.0808/104.1070/166.0628/184.0733/756.5538	GalCer(d18:2/20:1)	HexCer 38:3;O2	Sphingolipids [SP]	Neutral glycosphingolipids [SP05]	Simple Glc series [SP0501]	After nCRT
2.26_845.5431n	-3.98259	-2.12e-16	-3.74041	0.000184	0.0132403	0.575664	HMDB0282308	M+H, M+Na	C44H80NO12P	39.1	12.5	positive	1.47958	79.0518/124.9998/167.9818/445.2714/526.2666	PS(18:1(12Z)-2OH(9,10)/20:2(11Z,14Z))	PS 38:3;O2	Glycerophospholipids [GP]	Oxidized glycerophospholipids [GP20]	Oxidized glycerophosphoserines [GP2004]	After nCRT
6.86_536.4819n	4.02689	8.88e-17	2.84951	0.00439109	0.955761	-4.57739	LMFA07090024	M+H, M+NH4	C34H64O4	47.2	42.5	positive	2.77172	71.0856/102.0676/282.2791/339.2894/520.5088	FAHFA(16:1(9Z)/13-O-18:0)	FAHFA 34:1;O	Fatty Acyls [FA]	Fatty esters [FA07]	Fatty acid estolides [FA0709]	Before nCRT
14.65_668.6521m/z	-3.92271	3.55e-16	-2.77579	0.00552102	0.955761	-4.57842	LMSP02020038	M+H	C42H85NO4	34.8	5.22	positive	-4.53561	71.0856/85.1012/310.3105	Cer(d20:0/22:0(2OH))	Cer 42:0;O3	Sphingolipids [SP]	Ceramides [SP02]	N-acylsphinganines (dihydroceramides) [SP0202]	Before nCRT
4.16_794.5319m/z	-3.96497	-9.71e-17	-3.72386	0.000197	0.0132403	0.518982	HMDB0285986	M+Na	C42H78NO9P	51	67.3	positive	1.68765	88.1121/119.0856/277.2163/611.4646/735.4571/794.5306	PC(18:3(9,11,15)-OH(13)/16:0)	PC 34:3;O	Glycerophospholipids [GP]	Oxidized glycerophospholipids [GP20]	Oxidized glycerophosphocholines [GP2001]	After nCRT
3.65_866.6132m/z	-3.94107	-1.94e-16	-3.70142	0.000215	0.0132403	0.442529	LMGP06020014	M+NH4	C45H85O12P	36.8	6.45	positive	1.76624	307.2632/523.3031	PI(O-16:0/20:2(11Z,14Z))	PI O-36:2	Glycerophospholipids [GP]	Glycerophosphoinositols [GP06]	1-alkyl,2-acylglycerophosphoinositols [GP0602]	After nCRT
3.51_798.5834m/z	-3.93292	3.33e-16	-3.69376	0.000222	0.0132403	0.416559	LMGP01010823	M+H-2H2O	C48H84NO8P	34.8	3.63	positive	4.50037	58.0652/86.0965/104.1070/119.0856	PC(18:0/22:6(9Z,11Z,13Z,15Z,17Z,19E))	PC 40:6	Glycerophospholipids [GP]	Glycerophosphocholines [GP01]	Diacylglycerophosphocholines [GP0101]	After nCRT
3.56_802.5708m/z	-3.89756	8.33e-17	-3.66056	0.000253	0.0142873	0.304518	HMDB0283780	M+H-2H2O	C47H84NO9P	39.9	16.9	positive	-4.48214	796.549	PE(22:0/20:5(6E,8Z,11Z,14Z,17Z)-OH(5))	PE 42:5;O	Glycerophospholipids [GP]	Oxidized glycerophospholipids [GP20]	Oxidized glycerophosphoethanolamines [GP2002]	After nCRT
11.53_792.5733m/z	3.56035	1.55e-16	2.70045	0.00701092	0.747019	-4.57713	LMGP02010097	M+FA-H	C41H82NO8P	36.2	5.36	negative	-3.60457	269.2486/283.2642/508.3408	PE(18:0/18:0)	PE 36:0	Glycerophospholipids [GP]	Glycerophosphoethanolamines [GP02]	Diacylglycerophosphoethanolamines [GP0201]	Before nCRT
3.37_842.6042m/z	-3.75724	-3.05e-16	-3.52876	0.000419	0.0200222	-0.130162	LipidBlast037799	M+H	C50H84NO7P	37	15.1	positive	-1.92234	184.073	PC 42:9e	PC O-42:9	Glycerophospholipids [GP]	Glycerophosphocholines [GP01]	1-alkyl,2-acylglycerophosphocholines [GP0102]	After nCRT
8.73_747.5194m/z	3.48095	-3.44e-16	2.64023	0.0083804	0.747019	-4.57805	LMGP04010002	M-H	C40H77O10P	41.4	18.5	negative	1.61958	279.2329/281.2486/419.2568/747.5181	PG(16:0/18:1(9Z))	PG 34:1	Glycerophospholipids [GP]	Glycerophosphoglycerols [GP04]	Diacylglycerophosphoglycerols [GP0401]	Before nCRT
1.20_936.5734n	-3.74146	-2.26e-16	-3.51394	0.000443	0.0207368	-0.178049	LMGP06010749	M+Na, M+K, M+H, M+H-H2O	C51H85O13P	39.4	1.92	positive	0.712926	57.0699/91.0518/98.9843/332.3074	PI(22:2(13Z,16Z)/20:5(5Z,8Z,11Z,14Z,17Z))	PI 42:7	Glycerophospholipids [GP]	Glycerophosphoinositols [GP06]	Diacylglycerophosphoinositols [GP0601]	After nCRT
4.06_796.5469m/z	-3.70774	-8.33e-17	-3.48227	0.000499	0.0216511	-0.279702	LMGP03020013	M+Na	C42H80NO9P	45.7	47.5	positive	0.737117	65.0362/124.9999/146.9817/329.2451/703.4783	PS(O-16:0/20:2(11Z,14Z))	PS O-36:2	Glycerophospholipids [GP]	Glycerophosphoserines [GP03]	1-alkyl,2-acylglycerophosphoserines [GP0302]	After nCRT
4.09_789.5528n	-3.662	-1.25e-16	-3.43932	0.000585	0.0240795	-0.416098	LMGP03010702	M+H, M+Na	C42H80NO10P	41.6	27.6	positive	0.980247	65.0362/81.0675/124.9998/146.9817/465.2123	PS(22:0/14:1(9Z))	PS 36:1	Glycerophospholipids [GP]	Glycerophosphoserines [GP03]	Diacylglycerophosphoserines [GP0301]	After nCRT
3.58_924.5146n	-3.35247	-1.44e-16	-2.54278	0.0111082	0.747019	-4.5795	LMGP12070001	M-H, M+Na-2H	C45H82O15P2	41.6	19.8	negative	1.89686	279.2329/280.2407/433.2360/489.2622/507.2728/591.2106/923.5056/945.4876	CL(1'-[18:2(9Z,12Z)/0:0],3'-[18:2(9Z,12Z)/0:0])	CL 36:4	Glycerophospholipids [GP]	Glycerophosphoglycerophosphoglycerols [GP12]	Monoacylglycerophosphoglycerophosphomonoradylglycerols [GP1207]	Before nCRT
4.09_782.5677m/z	-3.62206	-7.63e-17	-3.40181	0.000671	0.0251385	-0.533818	HMDB0112882	M+H-2H2O	C44H84NO10P	41.9	24.4	positive	-2.14625	69.0699/97.1012/124.9999/146.9841/465.2123	PS(24:0/14:1(9Z))	PS 38:1	Glycerophospholipids [GP]	Glycerophosphoserines [GP03]	Diacylglycerophosphoserines [GP0301]	After nCRT
1.13_786.5164m/z	-3.59872	1.94e-16	-3.37988	0.000727	0.026308	-0.602035	LMGL05010058	M+ACN+H	C43H68O10	35.2	9.13	positive	1.82044	67.0416/81.0699/95.0856/109.1012/121.1012	MGDG(18:3(9Z,12Z,15Z)/16:4(4Z,7Z,10Z,13Z))	MGDG 34:7	Glycerolipids [GL]	Glycosyldiradylglycerols [GL05]	Glycosyldiacylglycerols [GL0501]	After nCRT
1.97_844.5337m/z	-3.53368	2.32e-16	-3.3188	0.000906	0.0300591	-0.789745	HMDB0281411	M+H-H2O	C44H80NO13P	43.2	35.4	positive	0.268328	89.0383/133.0637/283.2632/481.2072/828.5385	PS(PGE1/18:0)	PS(PGE1/18:0)	Glycerophospholipids [GP]	Oxidized glycerophospholipids [GP20]	Oxidized glycerophosphoserines [GP2004]	After nCRT
2.08_849.5698n	-3.53393	3.33e-16	-3.31903	0.000906	0.0300591	-0.789044	HMDB0282100	M+Na, M+K, M+H-H2O	C44H84NO12P	39	10.1	positive	-3.91492	134.1066/167.9817/501.2976/504.3085/526.2904	PS(18:1(12Z)-2OH(9,10)/20:0)	PS 38:1;O2	Glycerophospholipids [GP]	Oxidized glycerophospholipids [GP20]	Oxidized glycerophosphoserines [GP2004]	After nCRT
15.23_667.6479n	-3.34827	-2.33e-16	-2.53959	0.0112092	0.747019	-4.57954	LipidBlast153852	M+Cl, M+FA-H	C42H85NO4	49.6	65.9	negative	0.0812772	634.6144/666.6406	Cer-ADS d42:0	Cer 42:0;O3	Sphingolipids [SP]	Ceramides [SP02]	N-acylsphinganines (dihydroceramides) [SP0202]	Before nCRT
2.26_853.5469n	-3.45647	4.16e-17	-3.24628	0.00117	0.0354246	-1.00816	HMDB0283175	M+H, M+Na, M+H-H2O	C46H80NO11P	43.7	37.6	positive	0.00962153	55.0546/124.9998/473.3027/510.2979/526.2690	PS(18:3(9,11,15)-OH(13)/22:2(13Z,16Z))	PS 40:5;O	Glycerophospholipids [GP]	Oxidized glycerophospholipids [GP20]	Oxidized glycerophosphoserines [GP2004]	After nCRT
10.17_651.5341m/z	3.45145	-3.81e-16	3.24157	0.00119	0.0355652	-1.02219	LMGL02010216	M+H-H2O	C43H72O5	42.2	15.7	positive	-0.806343	55.0543/95.0856/135.1168/265.2526/341.3051/649.5191	DG(18:0/22:6(4Z,7Z,10Z,13Z,16Z,19Z)/0:0)[iso2]	DG 40:6	Glycerolipids [GL]	Diradylglycerols [GL02]	Diacylglycerols [GL0201]	After nCRT
4.02_778.5745m/z	-3.41134	2.5e-16	-3.2039	0.00136	0.0386284	-1.13359	LMGP02030032	M+Na	C43H82NO7P	43.8	47.8	positive	3.17791	57.0699/67.0392/97.1012/137.1325/521.3002/582.3530	PE(P-16:0/22:2(13Z,16Z))	PE O-38:3	Glycerophospholipids [GP]	Glycerophosphoethanolamines [GP02]	1-(1Z-alkenyl),2-acylglycerophosphoethanolamines [GP0203]	After nCRT
2.59_897.6676m/z	-3.36407	-3.1e-16	-3.15951	0.00158	0.0411062	-1.26317	HMDB0287925	M+ACN+H	C48H90NO9P	43.9	33.5	positive	-1.79464	101.0959/99.0799/308.3312/703.4783/715.5147	PC(22:1(13Z)/18:1(9Z)-O(12,13))	PC 40:2;O	Glycerophospholipids [GP]	Oxidized glycerophospholipids [GP20]	Oxidized glycerophosphocholines [GP2001]	After nCRT
1.97_542.2622m/z	3.32718	-1.11e-16	3.12486	0.00178	0.0443391	-1.36307	LMGP02050050	M+K	C25H46NO7P	43.1	26.4	positive	-4.35777	57.069912.1169/443.2558/504.3062/542.2644	PE(0:0/20:3(8Z,11Z,14Z))	LPE 20:3	Glycerophospholipids [GP]	Glycerophosphoethanolamines [GP02]	Monoacylglycerophosphoethanolamines [GP0205]	After nCRT
1.38_498.2568m/z	3.28645	4.16e-17	3.0866	0.00203	0.0478052	-1.47208	LMGP02050029	M+Na	C23H42NO7P	42.3	22.4	positive	-4.83189	121.1012/146.9817/176.9923/437.2063/498.2591	PE(18:3(9Z,12Z,15Z)/0:0)	LPE 18:3	Glycerophospholipids [GP]	Glycerophosphoethanolamines [GP02]	Monoacylglycerophosphoethanolamines [GP0205]	After nCRT
7.61_782.7139m/z	3.28085	-2.5e-16	3.08135	0.00206	0.0478052	-1.48695	LMGP01040099	M+H-2H2O	C48H100NO6P	33.5	5.32	positive	-1.25257	60.0808/86.0965/166.0628/599.5037	1,2-diphytanyl-sn-glycero-3-phosphocholine	PC dO-40:0	Glycerophospholipids [GP]	Glycerophosphocholines [GP01]	Dialkylglycerophosphocholines [GP0104]	After nCRT
2.10_359.1645m/z	3.2805	-6.94e-17	3.08102	0.00207	0.0478052	-1.48788	HMDB0006591	M+NH4	C12H23NO10	38.3	6.02	positive	-4.59837	87.0441/279.0949	Lactosamine	Lactosamine	Other metabolites	Other metabolites	Other metabolites	After nCRT
2.06_297.2431m/z	3.30126	-2.55e-16	2.50394	0.0123989	0.747019	-4.58006	LMFA02000241	M-H	C18H34O3	52.4	75.8	negative	-1.4135	116.0478/283.2642	4-keto stearic acid	FA 18:1;O	Fatty Acyls [FA]	Octadecanoids [FA02]	Other Octadecanoids [FA0200]	Before nCRT
3.09_847.5560n	-3.25208	0	-3.05432	0.00226	0.0493798	-1.56302	HMDB0285933	M+H-2H2O, M+Na	C44H82NO12P	49.5	61.3	positive	-1.78126	71.0856/91.0518/147.1168/629.4775/689.4963/810.5255	PC(16:0/TXB2)	PC(16:0/TXB2)	Glycerophospholipids [GP]	Oxidized glycerophospholipids [GP20]	Oxidized glycerophosphocholines [GP2001]	After nCRT
1.39_640.4344m/z	-3.22365	1.67e-16	-3.02762	0.00247	0.0517239	-1.63751	LMPR01070074	M+ACN+H	C40H54O4	38.2	10.5	positive	-2.77786	58.0651/81.0699/128.0621/159.1169/177.1148	4,4'-Dihydroxydiatoxanthin	4,4'-Dihydroxydiatoxanthin	Prenol Lipids [PR]	Isoprenoids [PR01]	C40 isoprenoids (tetraterpenes) [PR0107]	After nCRT
1.38_705.4581n	-3.20598	2.78e-16	-3.01102	0.00261	0.0536935	-1.6835	LMGP03010940	M+H, M+Na	C36H68NO10P	40.3	8.54	positive	0.0403666	73.0284/167.9818/476.2772/498.2591	PS(12:0/18:1(9Z))	PS 30:1	Glycerophospholipids [GP]	Glycerophosphoserines [GP03]	Diacylglycerophosphoserines [GP0301]	After nCRT
1.41_636.3889m/z	-3.19533	-1.28e-16	-3.00102	0.0027	0.0543675	-1.71109	LMPR0106010065	M+ACN+H	C36H50O7	42	28	positive	-0.93962	69.0699/123.1169/421.2095/524.2769/570.3578	beta-D-glucosyl 4,4'-diaponeurosporenoic acid	beta-D-glucosyl 4,4'-diaponeurosporenoic acid	Prenol Lipids [PR]	Isoprenoids [PR01]	C30 isoprenoids (triterpenes) [PR0106]	After nCRT
7.42_631.4904m/z	-3.19366	-6.94e-17	-2.99946	0.00271	0.0543675	-1.7154	LMSP01080082	M+H-H2O	C34H68N2O9	42.1	24.7	positive	1.80245	73.0284/87.0440/103.0390/264.2686/283.2632	Calyxoside B	Calyxoside B	Sphingolipids [SP]	Sphingoid bases [SP01]	Sphingoid base analogs [SP0108]	After nCRT
5.83_671.4811m/z	-3.15613	2.17e-16	-2.96421	0.00304	0.0594972	-1.81184	LMSP01080081	M+Na	C34H68N2O9	50.5	60.8	positive	-0.941274	71.0730/106.0627/149.0209/263.1981/553.3949	Calyxoside	Calyxoside	Sphingolipids [SP]	Sphingoid bases [SP01]	Sphingoid base analogs [SP0108]	After nCRT
8.62_749.5819m/z	-3.51509	3.19e-16	-2.94772	0.00322862	0.369791	-3.09882	LMSP03010004	M+FA-H	C39H81N2O6P	44.3	28.9	negative	0.723369	78.9584/168.0424/689.56033/749.5814	SM(d18:0/16:0)	Cer 36:2;O3	Sphingolipids [SP]	Ceramides [SP02]	N-acylsphingosines (ceramides) [SP0201]	After nCRT
1.04_156.0768m/z	3.08562	-4.16e-17	2.89799	0.00376	0.0675342	-1.98992	PR100321	M+H	C6H9N3O2	41.5	11.1	positive	0.260012	110.0715/156.07733	L-Histidine	L-Histidine	Other metabolites	Other metabolites	Other metabolites	After nCRT
1.29_580.3620m/z	-3.06222	1.91e-16	-2.87601	0.00403	0.0686965	-2.04815	LMGP20010021	M+ACN+H	C26H51O9P	40.8	20.4	positive	1.99975	60.0808/86.0965/104.1070/184.0733/478.3292/496.3402	PG(20:1(11Z)/0:0)	LPG 20:1	Glycerophospholipids [GP]	Glycerophosphoglycerols [GP04]	Monoacylglycerophosphoglycerols [GP0405]	After nCRT
7.97_715.5604n	-3.42068	2.19e-16	-2.86855	0.00415554	0.369791	-3.19183	LMSP05010068	M-H, M+FA-H	C40H77NO9	53.5	71.8	negative	0.8605	71.0138/89.0244/101.0244/119.0350/179.0561/552.4997/714.5525	GlcCer(d18:1(8Z)/16:0(2OH[R]))	HexCer 34:1;O3	Sphingolipids [SP]	Neutral glycosphingolipids [SP05]	Simple Glc series [SP0501]	After nCRT
1.01_84.0808m/z	3.01094	-3.05e-16	2.82785	0.00469	0.0732429	-2.17417	LMFA08010002	M+H-H2O	C5H11NO	41.5	8.44	positive	-0.249695	51.0229/53.0386/54.0338/55.0179/59.0335/83.0492/84.0808	pentanamide	pentanamide	Fatty Acyls [FA]	Fatty amides [FA08]	Primary amides [FA0801]	After nCRT
1.75_676.4542m/z	-2.99816	6.59e-17	-2.81584	0.00487	0.0750168	-2.20525	HMDB0030492	M+H-H2O	C42H63NO7	50.7	72.8	positive	-4.25216	55.0542/67.0542/79.0543/91.0543/149.0961/405.3026	Spirolide B	Spirolide B	Other metabolites	Other metabolites	Other metabolites	After nCRT
2.06_650.4398m/z	-2.98317	6.94e-18	-2.80176	0.00509	0.076919	-2.24155	LMPR01070831	M+NH4	C40H56O6	40.2	14.3	positive	-2.69042	55.0543/83.0856/149.0961/349.2163	19'-Hydroxyfucoxanthinol	19'-Hydroxyfucoxanthinol	Prenol Lipids [PR]	Isoprenoids [PR01]	C40 isoprenoids (tetraterpenes) [PR0107]	After nCRT
1.43_155.0101m/z	2.9576	4.34e-17	2.77774	0.00548	0.0783929	-2.30302	LMFA01060161	M+K	C5H8O3	43.1	22.6	positive	-3.2985	83.0492/98.9842/124.9998/155.0105	5-oxo-pentanoic acid	FA 5:1;O	Fatty Acyls [FA]	Fatty Acids and Conjugates [FA01]	Oxo fatty acids [FA0106]	After nCRT
6.84_542.4942m/z	3.45906	-2.05e-16	2.4477	0.0144008	0.955761	-4.58269	LMFA07010121	M+ACN+H	C34H60O2	41.2	19.5	positive	2.10867	57.0699/86.0964/264.2686/282.2791	Palmitoleyl linolenate	WE 34:4	Fatty Acyls [FA]	Fatty esters [FA07]	Wax monoesters [FA0701]	Before nCRT
8.45_625.5192m/z	2.92533	1.32e-16	2.74744	0.00601	0.0802163	-2.37983	HMDB0007508	M+H-H2O	C41H70O5	40.8	12.8	positive	0.234631	165.1614/203.1795/339.2894/559.4721/603.5347/625.5166	DG(20:4(5Z,8Z,11Z,14Z)/18:1(9Z)/0:0)	DG 38:5	Glycerolipids [GL]	Diradylglycerols [GL02]	Diacylglycerols [GL0201]	After nCRT
7.30_721.5854m/z	-2.91968	4.2e-16	-2.74214	0.00611	0.0802163	-2.39319	LMGP02020093	M+NH4	C39H78NO7P	38.8	11.3	positive	-0.0885128	256.2635/564.5476	PE(O-18:0/16:1(9Z))	PE O-34:1	Glycerophospholipids [GP]	Glycerophosphoethanolamines [GP02]	1-alkyl,2-acylglycerophosphoethanolamines [GP0202]	After nCRT
1.01_590.3225m/z	2.91805	-4.13e-16	2.7406	0.00614	0.0802163	-2.39705	UT003166	M+Na	C30H50NO7P	42.6	22.9	positive	1.39032	55.0543/77.0362/86.0965/121.1012/507.2507.566.3242	Phosphatidylcholine lyso 22:6	LPC 22:6	Glycerophospholipids [GP]	Glycerophosphocholines [GP01]	Monoacylglycerophosphocholines [GP0105]	After nCRT
2.28_291.1295m/z	2.91832	6.94e-17	2.74086	0.00614	0.0802163	-2.39641	KO008851	M+H	C10H18N4O6	40.5	7.37	positive	-1.57224	97.1009	Argininosuccinate	Argininosuccinate	Other metabolites	Other metabolites	Other metabolites	After nCRT
1.97_526.2887m/z	2.90914	1.25e-16	2.73224	0.0063	0.0812984	-2.41804	LMGP02050050	M+Na	C25H46NO7P	46.2	36.8	positive	-3.45498	57.0699/95.0831/137.1325/465.2376/504.3062	PE(0:0/20:3(8Z,11Z,14Z))	LPE 20:3	Glycerophospholipids [GP]	Glycerophosphoethanolamines [GP02]	Monoacylglycerophosphoethanolamines [GP0205]	After nCRT
8.05_704.5836n	-2.90226	-2.78e-16	-2.72577	0.00642	0.0815845	-2.43424	LMSP03010004	M+H, M+Na	C39H81N2O6P	50.4	54.1	positive	0.499716	57.0699/184.0733/544.5064/705.5905	SM(d18:0/16:0)	SM 34:0;O2	Sphingolipids [SP]	Phosphosphingolipids [SP03]	Ceramide phosphocholines (sphingomyelins) [SP0301]	After nCRT
4.09_824.5774m/z	-2.88077	3.47e-18	-2.70559	0.00683	0.0849035	-2.48453	LMGP03020035	M+Na	C44H84NO9P	37.4	18.2	positive	-0.197163	65.0362/95.0831/124.9999/147.1144/329.2451	PS(O-18:0/20:2(11Z,14Z))	PS O-38:2	Glycerophospholipids [GP]	Glycerophosphoserines [GP03]	1-alkyl,2-acylglycerophosphoserines [GP0302]	After nCRT
1.15_599.3194m/z	-3.23036	-3.11e-16	-2.45016	0.0144052	0.747019	-4.58082	LMGP06050004	M-H	C27H53O12P	39.9	6.72	negative	-1.27205	243.0275/317.0643/417.2411/435.2517/599.3202	PI(18:0/0:0)	LPI 18:0	Glycerophospholipids [GP]	Glycerophosphoinositols [GP06]	Monoacylglycerophosphoinositols [GP0605]	Before nCRT
1.44_524.2727m/z	2.84978	3.26e-16	2.67649	0.00745	0.0887187	-2.55638	LMGP02050067	M+Na	C25H44NO7P	39.7	11.9	positive	-4.10439	69.0699/95.0856/124.9999/181.0261/465.2376	PE(20:4(8Z,11Z,14Z,17Z)/0:0)	LPE 20:4	Glycerophospholipids [GP]	Glycerophosphoethanolamines [GP02]	Monoacylglycerophosphoethanolamines [GP0205]	After nCRT
1.46_646.4080m/z	-2.84134	3.47e-17	-2.66856	0.00763	0.0894587	-2.57582	LMPG20020027	M+NH4	C35H52N2O8	42.6	27.4	positive	2.88571	77.0386/91.0542/119.0855/548.2983/548.3711	POB-PC	PC 20:1;O	Glycerophospholipids [GP]	Oxidized glycerophospholipids [GP20]	Oxidized glycerophosphocholines [GP2001]	After nCRT
1.21_446.2440n	2.83843	-2.5e-16	2.66583	0.00769	0.0895621	-2.58251	LMGP10050004	M+H, M+Na	C22H39O7P	46.9	41.8	positive	1.53561	77.0362/91.0518/119.0831/305.2476/437.2063	PA(19:3(10Z,13Z,16Z)/0:0)	LPA 19:3	Glycerophospholipids [GP]	Glycerophosphocholines [GP01]	Monoacylglycerophosphocholines [GP0105]	After nCRT
1.36_436.2584n	3.16011	8.85e-17	2.65004	0.00809514	0.369791	-3.43539	LMGP10050008	M-H2O-H, M+FA-H	C21H41O7P	45.2	34.1	negative	-1.2905	255.2330/268.2486/417.2411/437.2673	PA(18:1(9Z)/0:0)	LPA 18:1	Glycerophospholipids [GP]	Glycerophosphocholines [GP01]	Monoacylglycerophosphocholines [GP0105]	After nCRT
2.10_352.3573m/z	3.45396	-8.88e-17	2.44409	0.0145456	0.955761	-4.58274	LMFA05000535	M+ACN+H	C21H42O	39.4	2.36	positive	-0.358224	58.0651/71.0729/86.0964/97.1012/111.1169	6Z-Heneicosen-11-ol	FOH 21:1	Fatty Acyls [FA]	Fatty alcohols [FA05]	-	Before nCRT
13.32_605.5506m/z	-2.81646	9.43e-18	-2.6452	0.00817	0.093483	-2.63278	HMDB0007187	M+H-H2O	C39H74O5	39.4	18.2	positive	0.348401	57.0699/85.1012/97.1012/111.1169/283.2632/311.2944	DG(18:1(11Z)/18:0/0:0)	DG 36:1	Glycerolipids [GL]	Diradylglycerols [GL02]	Diacylglycerols [GL0201]	After nCRT
6.84_542.4942m/z	2.81077	1.46e-16	2.63985	0.0083	0.093483	-2.64575	LMFA07010121	M+ACN+H	C34H60O2	41.2	19.5	positive	2.10867	57.0699/86.0964/264.2686/282.2791	Palmitoleyl linolenate	WE 34:4	Fatty Acyls [FA]	Fatty esters [FA07]	Wax monoesters [FA0701]	After nCRT
7.77_690.5094m/z	-3.13931	-3.4e-16	-2.6326	0.00852163	0.369791	-3.454	LipidBlast466914	M-H	C37H74NO8P	42.1	22.1	negative	2.14216	255.2326/690.5074	PE 32:0	PE 32:0	Glycerophospholipids [GP]	Glycerophosphoethanolamines [GP02]	Diacylglycerophosphoethanolamines [GP0201]	After nCRT
13.63_858.6248m/z	-3.10214	-2.02e-16	-2.60143	0.0093342	0.369791	-3.48695	HMDB0298172	M-H2O-H	C51H91NO8S	44.1	46	negative	-4.40237	168.0428/772.5866/798.6076/794.5610	DG(a-25:0/0:0/LTE4)	DG(a-25:0/0:0/LTE4)	Other metabolites	Other metabolites	Other metabolites	After nCRT
1.59_330.2994m/z	-2.76002	1.53e-16	-2.59219	0.00955	0.101881	-2.76015	LMFA01060130	M+NH4	C19H36O3	39.8	12	positive	-2.73135	130.0625/144.0781/156.0781/175.1203	2-oxo-nonadecanoic acid	FA 19:1;O	Fatty Acyls [FA]	Fatty Acids and Conjugates [FA01]	Oxo fatty acids [FA0106]	After nCRT
11.12_770.5717m/z	-3.06682	1.63e-16	-2.57181	0.0101698	0.369791	-3.5179	LMGP02010124	M-H	C43H82NO8P	38.4	9.84	negative	1.53326	305.2486/307.2642/770.5705	PE(18:0/20:2(11Z,14Z))	PE 38:2	Glycerophospholipids [GP]	Glycerophosphoethanolamines [GP02]	Diacylglycerophosphoethanolamines [GP0201]	After nCRT
1.01_448.3423m/z	2.72854	3.19e-16	2.56262	0.0104	0.107035	-2.83007	HMDB0006482	M+H-H2O	C23H50N2O5P+	49	51.8	positive	-0.371005	58.0652/86.0964/124.9999/166.0627/184.0736	LysoSM(d18:1)	LSM 18:1;O2	Sphingolipids [SP]	Sphingoid bases [SP01]	Lysosphingomyelins and lysoglycosphingolipids [SP0106]	After nCRT
8.62_817.5704m/z	-3.04732	4.16e-17	-2.55545	0.0106592	0.369791	-3.53484	LMSL03001306	M-H	C44H82O13	38.2	6.03	negative	2.57347	89.0244/113.0244/255.2329/279.2329	6-O-(13-methyl-myristoyl)-6'-O-16-methyl-palmitoyltrehalose	Maradolipid	Saccharolipids [SL]	Acyltrehaloses [SL03]	-	After nCRT
5.73_804.6076m/z	-2.71493	1.88e-16	-2.54984	0.0108	0.110561	-2.86005	LMGP04030048	M+NH4	C44H83O9P	42	31.2	positive	-4.73237	92.0468/736.5402	PG(P-18:0/20:2(11Z,14Z))	PG O-38:3	Glycerophospholipids [GP]	Glycerophosphoglycerols [GP04]	1-(1Z-alkenyl),2-acylglycerophosphoglycerols [GP0403]	After nCRT
1.75_707.5005m/z	-2.70663	-3.02e-16	-2.54204	0.011	0.112041	-2.87826	HMDB0007206	M+K	C43H72O5	48	54.5	positive	-0.879751	405.2971/465.2351	DG(18:1(11Z)/22:5(4Z,7Z,10Z,13Z,16Z)/0:0)	DG 40:6	Glycerolipids [GL]	Diradylglycerols [GL02]	Diacylglycerols [GL0201]	After nCRT
10.42_631.5665m/z	-2.69198	-9.02e-17	-2.52828	0.0115	0.114156	-2.91027	LMGL02010091	M+H-H2O	C41H76O5	38.7	3.65	positive	0.763678	57.069991.1012/165.1638/267.2683/341.3051	DG(18:0/20:2(11Z,14Z)/0:0)[iso2]	DG 38:2	Glycerolipids [GL]	Diradylglycerols [GL02]	Diacylglycerols [GL0201]	After nCRT
10.91_863.5665m/z	-3.0093	1.8e-16	-2.52358	0.0116736	0.370541	-3.56754	LMGP06010957	M-H	C45H85O13P	38.7	5.76	negative	1.14214	89.0244/241.0118/263.2379/281.2486/862.5655	PI(18:0/18:1(9Z))	PI 36:1	Glycerophospholipids [GP]	Glycerophosphoinositols [GP06]	Diacylglycerophosphoinositols [GP0601]	After nCRT
1.50_858.5314m/z	-2.68382	-3.99e-17	-2.52062	0.0117	0.115483	-2.92802	HMDB0282334	M+H-H2O	C48H78NO11P	39.9	31.2	positive	3.89226	187.1482/307.2628/445.2684/592.2670/831.5409	PS(22:6(4Z,7Z,10Z,12E,16Z,19Z)-OH(14)/20:2(11Z,14Z))	PS 42:8;O	Glycerophospholipids [GP]	Oxidized glycerophospholipids [GP20]	Oxidized glycerophosphoserines [GP2004]	After nCRT
2.26_834.5318m/z	-2.68052	3.82e-16	-2.51751	0.0118	0.115483	-2.93519	HMDB0282210	M+H-H2O	C46H78NO11P	40.7	25.2	positive	4.49172	69.0698/107.0856/124.9999/167.9819/445.2714/501.2976	PS(20:5(5Z,8Z,11Z,14Z,16E)-OH(18R)/20:1(11Z))	PS 40:6;O	Glycerophospholipids [GP]	Oxidized glycerophospholipids [GP20]	Oxidized glycerophosphoserines [GP2004]	After nCRT
5.99_625.5196m/z	2.67962	2.78e-17	2.51668	0.0119	0.115483	-2.93713	LMGL02070011	M+Na	C39H70O4	44.2	30.4	positive	4.89525	105.0699/119.0856/277.2138/339.2894/625.5166	1-(hexadecanoyl)-2-(8-[3]-ladderane-octanyl)-sn-glycerol	DG O-36:4	Glycerolipids [GL]	Diradylglycerols [GL02]	1-acyl,2-alkylglycerols [GL0207]	After nCRT
8.23_599.5033m/z	2.67896	-4.86e-17	2.51606	0.0119	0.115483	-2.93856	LMGL02010503	M+H-H2O	C39H68O5	40.5	13.9	positive	-0.0964474	69.0699/121.1012/135.1169/283.2632/309.2789	DG(18:4(6Z,9Z,12Z,15Z)/18:0/0:0)[iso2]	DG 36:4	Glycerolipids [GL]	Diradylglycerols [GL02]	Diacylglycerols [GL0201]	After nCRT
1.64_512.2728m/z	2.66804	6.94e-17	2.5058	0.0122	0.116808	-2.9622	HMDB0041054	M+NH4	C23H34N4O8	42.9	21.4	positive	2.73805	100.0757/140.0706/347.1925/447.2239/512.2715	Ustiloxin D	Ustiloxin D	Other metabolites	Other metabolites	Other metabolites	After nCRT
1.44_452.2777m/z	2.98388	2.36e-16	2.50225	0.0123992	0.370541	-3.58919	HMDB0011473	M-H	C21H44NO7P	53.4	71	negative	-1.30423	214.0485/281.2481/452.2776	LysoPE(0:0/16:0)	LPE 16_0	Glycerolipids [GL]	Glycerophosphoethanolamines [GP02]	Monoacylglycerophosphoethanolamines [GP0205]	After nCRT
14.54_766.6563m/z	-2.6462	-1.21e-16	-2.48528	0.013	0.120608	-3.00917	LMSP0501AC04	M+H-H2O	C46H89NO8	43.8	41.9	positive	0.92962	87.0440/105.0547/117.0546/688.6238	GalCer(d18:1/22:0)	HexCer 40:1;O2	Sphingolipids [SP]	Neutral glycosphingolipids [SP05]	Simple Glc series [SP0501]	After nCRT
1.01_70.0651m/z	2.63868	8.33e-17	2.47823	0.0132	0.121377	-3.02524	HMDB0001080	M+H-H2O	C4H9NO	42.8	18.9	positive	-0.384763	53.0386/54.0338/55.0179/69.0335/70.0653	4-Aminobutyraldehyde	4-Aminobutyraldehyde	Other metabolites	Other metabolites	Other metabolites	After nCRT
2.10_480.3090m/z	2.94767	-1.11e-16	2.47189	0.0135013	0.370541	-3.6197	LMGP02050001	M-H	C23H48NO7P	55.5	80.7	negative	-1.16835	122.0012/137.0009/140.0118/196.0380/214.0485/283.2642/480.3095	PE(18:0/0:0)	LPE 18:0	Glycerophospholipids [GP]	Glycerophosphoethanolamines [GP02]	Monoacylglycerophosphoethanolamines [GP0205]	After nCRT
9.40_583.5088m/z	2.6264	-1.49e-16	2.46669	0.0136	0.123928	-3.05142	LMGL02010421	M+H-2H2O	C39H70O5	50	53.5	positive	0.487922	69.0699/123.1169/203.1794/361.2737	DG(14:1(9Z)/22:2(13Z,16Z)/0:0)[iso2]	DG 36:3	Glycerolipids [GL]	Diradylglycerols [GL02]	Diacylglycerols [GL0201]	After nCRT
7.77_750.5303m/z	-2.93314	8.33e-17	-2.45971	0.0139672	0.370541	-3.63183	LMGP01010481	M+FA-H	C38H76NO8P	49.9	58.2	negative	1.71658	227.2016/241.2173/690.5079	PC(14:0/16:0)	PC 30:0	Glycerophospholipids [GP]	Glycerophosphocholines [GP01]	Diacylglycerophosphocholines [GP0101]	After nCRT
7.44_715.5602n	-2.61475	1.87e-16	-2.45574	0.0141	0.12538	-3.07613	LMSP05010068	M+H-H2O, M+Na, M+H	C40H77NO9	45.3	30.5	positive	0.569718	81.0335/203.0526/484.3245/651.5432/738.5490	GlcCer(d18:1(8Z)/16:0(2OH[R]))	HexCer 34:1;O3	Sphingolipids [SP]	Neutral glycosphingolipids [SP05]	Simple Glc series [SP0501]	After nCRT
9.93_700.5286m/z	2.59789	1.94e-16	2.43992	0.0147	0.129558	-3.11168	LMGP02010440	M+H-H2O	C39H76NO8P	46.2	35.3	positive	1.42476	478.3292/577.5191	PE(14:1(9Z)/20:0)	PE 34:1	Glycerophospholipids [GP]	Glycerophosphoethanolamines [GP02]	Diacylglycerophosphoethanolamines [GP0201]	After nCRT
1.21_330.3361m/z	-3.22955	-2.78e-16	-2.2853	0.0223244	0.955761	-4.58461	LMPR0104010004	M+NH4	C20H40O2	41.8	17.9	positive	-1.62175	102.1277/132.1019/284.3312/296.3312	Phytanic acid	Phytanic acid	Prenol Lipids [PR]	Isoprenoids [PR01]	C20 isoprenoids (diterpenes) [PR0104]	Before nCRT
1.38_433.2323m/z	2.59613	2.36e-16	2.43826	0.0148	0.129672	-3.11537	HMDB0007853	M+Na	C19H39O7P	43.6	20.1	positive	-0.63526	107.0831/135.1144/146.9817/313.2738/433.2325	LysoPA(16:0/0:0)	LPA 16:0	Glycerophospholipids [GP]	Glycerophosphocholines [GP01]	Monoacylglycerophosphocholines [GP0105]	After nCRT
9.82_655.5662m/z	2.587	1.32e-16	2.42968	0.0151	0.131706	-3.13454	HMDB0007680	M+H-H2O	C43H76O5	41.6	17.4	positive	0.336842	283.2632/311.2944/655.5660	DG(22:4(7Z,10Z,13Z,16Z)/18:0/0:0)	DG 40:4	Glycerolipids [GL]	Diradylglycerols [GL02]	Diacylglycerols [GL0201]	After nCRT
4.09_534.2232m/z	3.03131	-3.46e-16	2.14502	0.0319847	0.955761	-4.58615	LMGP03050010	M+K	C22H42NO9P	43.8	24.4	positive	0.633152	71.0853/97.1012/124.9999/465.2123	PS(16:1(9Z)/0:0)	LPS 16:1	Glycerophospholipids [GP]	Glycerophosphoserines [GP03]	Monoacylglycerophosphoserines [GP0305]	Before nCRT
10.06_605.5505m/z	-2.58519	3.47e-16	-2.42799	0.0152	0.131706	-3.13832	LMGL02010419	M+H-H2O	C39H74O5	43.7	24.4	positive	0.305826	69.0699/83.0856/97.1012/577.5190	DG(14:1(9Z)/22:0/0:0)[iso2]	DG 36:1	Glycerolipids [GL]	Diradylglycerols [GL02]	Diacylglycerols [GL0201]	After nCRT
6.84_608.5019m/z	-2.57138	4.3e-16	-2.41502	0.0157	0.134607	-3.16712	LMSP02020019	M+K	C35H71NO4	46.2	34.7	positive	0.822965	57.0699/282.2792/520.5089	Cer(d18:0/h17:0)	Cer 35:0;O3	Sphingolipids [SP]	Ceramides [SP02]	N-acylsphinganines (dihydroceramides) [SP0202]	After nCRT
1.09_248.2499n	2.56301	0	2.40715	0.0161	0.135645	-3.18453	LMFA11000167	M+H, M+NH4	C18H32	39.4	4.42	positive	-2.03091	57.0699/69.069981.0699/95.0856/121.1012/135.1169	3Z,6Z,9Z-Octadecatriene	3Z,6Z,9Z-Octadecatriene	Fatty Acyls [FA]	Hydrocarbons [FA11]	-	After nCRT
1.82_878.6050m/z	-2.55926	-2.6e-16	-2.40363	0.0162	0.135645	-3.19229	LMGP01011855	M+K	C48H90NO8P	38.1	13.4	positive	1.74009	309.2789/518.3606	PC(20:2(11Z,14Z)/20:1(11Z))	PC 40:3	Glycerophospholipids [GP]	Glycerophosphocholines [GP01]	Diacylglycerophosphocholines [GP0101]	After nCRT
9.19_884.5772m/z	2.56087	-2.91e-16	2.40514	0.0162	0.135645	-3.18897	LMGP03010547	M+K	C46H88NO10P	43.7	25.9	positive	-0.592849	309.2789/757.5253/884.5778	PS(20:1(11Z)/20:0)	PS 40:1	Glycerophospholipids [GP]	Glycerophosphoserines [GP03]	Diacylglycerophosphoserines [GP0301]	After nCRT
9.32_790.5610m/z	-2.86435	-2.71e-16	-2.40201	0.0163721	0.389434	-3.68848	LMGP02010312	M+FA-H	C41H80NO8P	43.7	31.3	negative	0.857605	227.2017/255.2329/267.2330/268.2407/436.2833/730.5392/746.5103/748.5134/773.5338	PE(16:0/20:1(11Z))	PE 36:1	Glycerophospholipids [GP]	Glycerophosphoethanolamines [GP02]	Diacylglycerophosphoethanolamines [GP0201]	After nCRT
1.97_481.3169n	2.54403	-1.8e-16	2.38933	0.0169	0.138144	-3.22374	LMGP02050038	M+H, M+Na, M+K, M+H-H2O	C23H48NO7P	52.8	64.8	positive	0.115312	57.0699/198.0526/341.3047/50.3060	PE(0:0/18:0)	LPE 18:0	Glycerophospholipids [GP]	Glycerophosphoethanolamines [GP02]	Monoacylglycerophosphoethanolamines [GP0205]	After nCRT
2.41_707.4937m/z	-2.52839	-2.5e-16	-2.37464	0.0176	0.141327	-3.25585	LMGP03030004	M+NH4	C36H68NO9P	38.7	14.1	positive	-4.73759	362.1853/451.2567/707.4970	PS(P-16:0/14:1(9Z))	PS O-30:2	Glycerophospholipids [GP]	Glycerophosphoserines [GP03]	1-(1Z-alkenyl),2-acylglycerophosphoserines [GP0303]	After nCRT
1.57_935.5289m/z	-2.52649	-2.78e-16	-2.37286	0.0177	0.141327	-3.25973	LMPR01070458	M+K	C52H80O12	40.5	20.6	positive	0.854988	87.0441/167.9820/421.2140/460.2820	Dihydroxylycopene diglucoside	Dihydroxylycopene diglucoside	Prenol Lipids [PR]	Isoprenoids [PR01]	C40 isoprenoids (tetraterpenes) [PR0107]	After nCRT
1.73_464.2926n	2.5258	-2.08e-17	2.37221	0.0177	0.141327	-3.26116	LMGP10050026	M+Na, M+K	C23H45O7P	43.7	29	positive	4.9987	65.0362/79.0518/95.0831/155.0104/405.2975	PA(20:1(11Z)/0:0)	LPA 20:1	Glycerophospholipids [GP]	Glycerophosphocholines [GP01]	Monoacylglycerophosphocholines [GP0105]	After nCRT
1.03_836.5442m/z	-2.52179	2.36e-16	-2.36844	0.0179	0.142296	-3.26934	HMDB0289222	M+H	C46H78NO10P	47	56.3	positive	0.707529	58.0414/86.0965/184.0736/542.3242	PC(20:4(5Z,8Z,11Z,14Z)-OH(20)/DiMe(9,3))	PC(20:4-OH/DiMe)	Glycerophospholipids [GP]	Oxidized glycerophospholipids [GP20]	Oxidized glycerophosphocholines [GP2001]	After nCRT
8.02_264.2682m/z	-2.51254	3.47e-17	-2.35975	0.0183	0.144651	-3.28819	LMFA01100008	M+H-2H2O	C18H37NO2	37.8	7.42	positive	-1.29129	67.0542/95.0855/184.1458/264.2685	12-amino-octadecanoic acid	12-amino-octadecanoic acid	Fatty Acyls [FA]	Fatty Acids and Conjugates [FA01]	Amino fatty acids [FA0110]	After nCRT
14.70_814.6935n	-2.50693	-4.44e-16	-2.35448	0.0186	0.144651	-3.29959	LMSP03010023	M+H, M+Na	C47H95N2O6P	53.2	70.7	positive	0.930569	60.0808/104.1070/184.0733/658.6159/778.6085/837.6820	SM(d18:0/24:1(15Z))	SM 42:1;O2	Sphingolipids [SP]	Phosphosphingolipids [SP03]	Ceramide phosphocholines (sphingomyelins) [SP0301]	After nCRT
3.09_285.1311m/z	2.50611	-1.47e-17	2.35371	0.0186	0.144651	-3.30124	LMFA01060200	M+Na	C12H22O6	43.9	30.3	positive	0.744425	77.0362/121.0644/184.0706/184.0784	Phaseolic acid	FA 12:1;O4	Fatty Acyls [FA]	Fatty Acids and Conjugates [FA01]	Oxo fatty acids [FA0106]	After nCRT
14.89_816.7091n	-2.50265	-1.39e-16	-2.35046	0.0188	0.145008	-3.30826	LMSP03010024	M+H, M+Na	C47H97N2O6P	42.9	21.6	positive	0.795546	57.0699/104.1070/656.6316/780.6241/839.6976	SM(d18:0/24:0)	SM 42:0;O2	Sphingolipids [SP]	Phosphosphingolipids [SP03]	Ceramide phosphocholines (sphingomyelins) [SP0301]	After nCRT
1.69_537.3200m/z	2.82868	1.11e-16	2.14549	0.0320911	0.747019	-4.58482	LipidBlast454454	M-H	C26H51O9P	36.2	7.1	negative	0.356032	309.2799/537.3198	LPG 20:1	LPG 20:1	Glycerophospholipids [GP]	Glycerophosphoglycerols [GP04]	Monoacylglycerophosphoglycerols [GP0405]	Before nCRT
1.01_507.2497m/z	2.49758	9.02e-17	2.3457	0.019	0.1464	-3.31853	HMDB0114754	M+Na	C25H41O7P	44.2	36.3	positive	3.00589	79.0518/91.0518/95.0856/105.0678/131.0831/146.9817/483.2507	LysoPA(22:5(7Z,10Z,13Z,16Z,19Z)/0:0)	LPA 22:5	Glycerophospholipids [GP]	Glycerophosphocholines [GP01]	Monoacylglycerophosphocholines [GP0105]	After nCRT
12.58_751.5523n	2.49297	-6.25e-17	2.34137	0.0192	0.147158	-3.32783	LipidBlast038407	M+H, M+Na	C43H78NO7P	44.3	24.2	positive	0.983641	294.3151/361.2732/392.2921	PE 38:5e	PE O-38:5	Glycerophospholipids [GP]	Glycerophosphoethanolamines [GP02]	1-alkyl,2-acylglycerophosphoethanolamines [GP0202]	After nCRT
8.18_752.5591m/z	-2.48232	-1.08e-16	-2.33137	0.0197	0.148886	-3.34927	HMDB0114271	M+H-H2O	C43H80NO8P	40.1	14.2	positive	0.346173	247.2421/520.3398/601.5191/752.5589	PE-NMe2(20:3(5Z,8Z,11Z)/16:0)	PE-NMe2 36:3	Glycerophospholipids [GP]	Glycerophosphoethanolamines [GP02]	Diacylglycerophosphoethanolamines [GP0201]	After nCRT
1.82_427.3894m/z	-3.02414	1.33e-16	-2.13994	0.0323931	0.955761	-4.58621	HMDB0254102	M+NH4	C25H47NO3	35.2	1.05	positive	-0.0623726	71.0856/88.1121/102.1277	linoleyl-l-carnitine	CAR 18:2	Fatty Acyls [FA]	Fatty esters [FA07]	Fatty acyl carnitines [FA0707]	Before nCRT
11.69_800.6177m/z	-2.47701	-1.73e-16	-2.32639	0.02	0.148886	-3.35992	LMPR01070952	M+NH4	C52H78O5	49.1	66.4	positive	-1.29317	60.0808/86.0964/104.1070/709.5191/768.5925	Siphonein	Siphonein	Prenol Lipids [PR]	Isoprenoids [PR01]	C40 isoprenoids (tetraterpenes) [PR0107]	After nCRT
1.08_434.2429n	-2.81457	-4e-16	-2.13479	0.0329571	0.747019	-4.58495	LMGP10050017	M-H2O-H, M-H	C21H39O7P	44.4	27.9	negative	-1.05267	96.9696/137.0009/279.2326/303.2326/415.2255	PA(18:2(9Z,12Z)/0:0)	LPA 18:2	Glycerophospholipids [GP]	Glycerophosphocholines [GP01]	Monoacylglycerophosphocholines [GP0105]	Before nCRT
1.06_564.3305m/z	-2.81086	-4.66e-16	-2.13198	0.0331886	0.747019	-4.58499	LMGP01050034	M+FA-H	C26H50NO7P	47.9	46.7	negative	-0.39869	241.2173/242.0799/253.2171/279.2326/415.2255/461.2673/504.3093/522.2835	PC(18:2(2E,4E)/0:0)	LPC 18:2	Glycerophospholipids [GP]	Glycerophosphocholines [GP01]	Monoacylglycerophosphocholines [GP0105]	Before nCRT
2.08_268.2995m/z	2.47666	-2.29e-16	2.32606	0.02	0.148886	-3.36062	LMSP01080032	M+H-H2O	C18H39NO	40	3.81	positive	-1.24559	55.0542/69.0699/81.0699/97.1012/111.1168	Spisulosine	Spisulosine	Sphingolipids [SP]	Sphingoid bases [SP01]	Sphingoid base analogs [SP0108]	After nCRT
1.36_592.3022m/z	2.76825	2.26e-16	2.32143	0.0203375	0.438444	-3.76536	LMST05050056	M+K-2H	C33H49NO6	47.2	59.8	negative	-4.22809	480.3088/540.3330/592.3046	Phenylalanocholic Acid	Phenylalanocholic Acid	Prenol Lipids [PR]	Steroid conjugates [ST05]	Other Steroid conjugates [ST0505]	After nCRT
9.19_793.5984n	2.46758	2.93e-16	2.31753	0.0205	0.149572	-3.37879	LMGP01020267	M+H, M+Na	C46H84NO7P	47.7	41.4	positive	-0.143264	611..5398/633.5217/757.5142/816.5877	PC(O-18:1(9Z)/20:4(8Z,11Z,14Z,17Z))	PC O-38:5	Glycerophospholipids [GP]	Glycerophosphocholines [GP01]	1-alkyl,2-acylglycerophosphocholines [GP0102]	After nCRT
12.73_734.6054m/z	-2.46528	-3.33e-16	-2.31537	0.0206	0.149572	-3.38339	LMGP10030024	M+NH4	C41H81O7P	39	6.2	positive	-0.591931	298.347	PA(P-16:0/22:0)	PA O-38:0	Glycerophospholipids [GP]	Glycerophosphates [GP10]	1-(1Z-alkenyl),2-acylglycerophosphates [GP1003]	After nCRT
3.35_924.5148n	-3.00819	2.28e-16	-2.12866	0.0333164	0.955761	-4.58633	LMGP12070001	M+H, M+Na, M+NH4, M+H-H2O, M+H-2H2O	C45H82O15P2	43.7	24.7	positive	2.0625	83.0856/102.1277/263.2370/337.2738/473.2663/947.5021	CL(1'-[18:2(9Z,12Z)/0:0],3'-[18:2(9Z,12Z)/0:0])	CL 36:4	Glycerophospholipids [GP]	Glycerophosphoglycerophosphoglycerols [GP12]	Monoacylglycerophosphoglycerophosphomonoradylglycerols [GP1207]	Before nCRT
1.34_356.3151m/z	3.00606	1.78e-16	2.12715	0.0334416	0.955761	-4.58634	LMFA01050072	M+ACN+H	C19H38O3	40.6	19.8	positive	-2.48261	69.0699/87.0441/102.0676/139.1118/255.2319/283.2631	19-hydroxy-nonadecanoic acid	FA 19:0;O	Fatty Acyls [FA]	Fatty Acids and Conjugates [FA01]	Hydroxy fatty acids [FA0105]	Before nCRT
2.13_674.4441m/z	-2.45789	-1.04e-16	-2.30843	0.021	0.150721	-3.3981	LMPR01070747	M+NH4	C42H56O6	44.6	51.2	positive	3.99339	101.0595/144.0781/349.2163/471.2894/530.3628	Gyroxanthin	Gyroxanthin	Prenol Lipids [PR]	Isoprenoids [PR01]	C40 isoprenoids (tetraterpenes) [PR0107]	After nCRT
14.42_923.6832m/z	-2.99929	1.79e-16	-2.12236	0.0338416	0.955761	-4.5864	HMDB0288763	M+NH4	C52H92NO9P	37.2	1.95	positive	-1.71335	69.0698/102.1277/104.1070/298.3468	PC(20:5(5Z,8Z,10E,14Z,17Z)-OH(12)/24:1(15Z))	PC 44:6;O	Glycerophospholipids [GP]	Oxidized glycerophospholipids [GP20]	Oxidized glycerophosphocholines [GP2001]	Before nCRT
11.12_898.5813m/z	-2.74708	3.47e-17	-2.30368	0.0213161	0.438444	-3.78194	HMDB0283746	M+FA-H	C47H84NO10P	41.9	30.7	negative	-0.236656	794.5705/820.5861	PE(22:0/PGJ2)	PE(22:0/PGJ2)	Glycerophospholipids [GP]	Oxidized glycerophospholipids [GP20]	Oxidized glycerophosphoethanolamines [GP2002]	After nCRT
7.61_761.4533m/z	2.44742	8.33e-17	2.2986	0.0215	0.1519	-3.41888	LMGP10010571	M+K	C41H71O8P	39.3	20.3	positive	2.0093	137.1325/307.2632/721.4803	PA(20:2(11Z,14Z)/18:3(9Z,12Z,15Z))	PA 38:5	Glycerophospholipids [GP]	Glycerophosphates [GP10]	Diacylglycerophosphates [GP1001]	After nCRT
4.00_675.6767m/z	2.44664	3.92e-16	2.29786	0.0216	0.1519	-3.42043	LMSP00000008	M+ACN+H	C42H83NO2	40.5	5.24	positive	0.805167	57.0699/71.0856/85.1012/296.3312	Cer(m18:1(4E)/24:0)	Cer 42:1;O	Sphingolipids [SP]	Ceramides [SP02]	1-deoxyceramides [SP0206]	After nCRT
8.62_607.5084m/z	2.44001	-8.33e-17	2.29163	0.0219	0.153413	-3.43355	LMGL02010150	M+H-2H2O	C41H70O5	39.8	8.73	positive	-0.130462	69.0699/109.1012/135.1169/279.2682/385.2738	DG(16:0/22:5(7Z,10Z,13Z,16Z,19Z)/0:0)[iso2]	DG 38:5	Glycerolipids [GL]	Diradylglycerols [GL02]	Diacylglycerols [GL0201]	After nCRT
9.37_723.5201n	2.43421	-7.63e-17	2.28619	0.0223	0.154029	-3.44498	LipidBlast038104	M+H, M+K	C41H74NO7P	42.4	13.6	positive	-0.330747	266.2846/361.2744/364.2615/724.5281	PE 36:5e	PE O-36:5	Glycerophospholipids [GP]	Glycerophosphoethanolamines [GP02]	1-(1Z-alkenyl),2-acylglycerophosphoethanolamines [GP0203]	After nCRT
11.05_627.5355m/z	2.42663	0	2.27907	0.0227	0.156065	-3.4599	HMDB0007535	M+H-H2O	C41H72O5	43.5	21.1	positive	1.24841	85.1012/109.1012/135.1169/341.3051/627.5347	DG(20:4(8Z,11Z,14Z,17Z)/18:0/0:0)	DG 38:4	Glycerolipids [GL]	Diradylglycerols [GL02]	Diacylglycerols [GL0201]	After nCRT
1.54_532.3411m/z	-2.79206	-2e-16	-2.11772	0.0343807	0.747019	-4.58516	LQB00235	M-H2O-H	C27H54NO8P	42.8	23.5	negative	0.470296	283.2636/419.2568/464.3146	PE 22:0	PE 22:0	Glycerophospholipids [GP]	Glycerophosphoethanolamines [GP02]	Diacylglycerophosphoethanolamines [GP0201]	Before nCRT
14.10_842.6655m/z	-2.41727	-3.96e-16	-2.27028	0.0232	0.158327	-3.47824	LMGP03020066	M+H-H2O	C48H94NO9P	42.7	28.8	positive	2.51261	57.0699/124.9999/809.6419	PS(O-20:0/22:1(11Z))	PS O-42:1	Glycerophospholipids [GP]	Glycerophosphoserines [GP03]	1-alkyl,2-acylglycerophosphoserines [GP0302]	After nCRT
6.10_634.5177n	-2.41146	0	-2.26482	0.0235	0.158387	-3.4896	HMDB0251679	M+Na, M+K	C39H70O6	50.9	64.7	positive	0.77758	57.0699/85.1012/123.1169/575.5034/631.4699	1-Palmitoyl-2-linoleoyl-3-acetyl-rac-glycerol	1-Palmitoyl-2-linoleoyl-3-acetyl-rac-glycerol	Glycerolipids [GL]	Triradylglycerols [GL03]	Triacylglycerols [GL0301]	After nCRT
7.42_766.5750m/z	2.41272	4.3e-16	2.266	0.0235	0.158387	-3.48714	LMGP03020035	M+H-2H2O	C44H84NO9P	51.8	74.8	positive	0.57504	307.2632/484.3312/738.5432	PS(O-18:0/20:2(11Z,14Z))	PS O-38:2	Glycerophospholipids [GP]	Glycerophosphoserines [GP03]	1-alkyl,2-acylglycerophosphoserines [GP0302]	After nCRT
8.58_765.5678n	2.41102	2.41e-16	2.2644	0.0236	0.158387	-3.49046	LMGP01020259	M+H, M+Na, M+K	C44H80NO7P	45.9	32.2	positive	0.718518	60.0808/184.0733/526.3292/732.4938/804.5304	PC(O-16:1(9Z)/20:4(8Z,11Z,14Z,17Z))	PC O-36:5	Glycerophospholipids [GP]	Glycerophosphocholines [GP01]	1-alkyl,2-acylglycerophosphocholines [GP0102]	After nCRT
1.43_139.1478m/z	2.40718	-1.73e-16	2.26079	0.0238	0.158668	-3.49795	HMDB0040267	M+H-2H2O	C10H22O2	40.3	14.7	positive	-1.82541	57.0699/69.0698/89.0598/109.1011/123.1168	1,1-Dimethoxyoctane	1,1-Dimethoxyoctane	Other metabolites	Other metabolites	Other metabolites	After nCRT
10.70_747.5785n	-2.40733	-3.92e-16	-2.26094	0.0238	0.158668	-3.49766	HMDB0113988	M+H, M+Na	C41H82NO8P	43	21.5	positive	0.965415	58.0652/95.0831/184.0734/283.2632/603.5323	PE-NMe2(18:0/16:0)	PE-NMe2 34:0	Glycerophospholipids [GP]	Glycerophosphoethanolamines [GP02]	Diacylglycerophosphoethanolamines [GP0201]	After nCRT
1.03_656.4081n	-2.40414	-3.61e-16	-2.25795	0.024	0.15875	-3.50386	HMDB0263149	M+H-2H2O, M+H	C35H61O9P	43.5	33.7	positive	4.17478	93.0699/107.0856/119.0856/291.2319/483.2506559.29533	PA(18:3(9,11,15)-OH(13)/14:1(9Z))	PA 32:4;O1	Glycerophospholipids [GP]	Oxidized glycerophospholipids [GP20]	Oxidized glycerophosphoglycerols [GP2007]	After nCRT
9.31_742.5410m/z	2.40024	-2.94e-16	2.25428	0.0242	0.15875	-3.51145	HMDB0261147	M+ACN+H	C39H73O8P	38.8	7.78	positive	4.02771	589.5190/731.5096	PE(18:1(12Z)-O(9S,10R)/18:0)	PE 36:1;O	Glycerophospholipids [GP]	Oxidized glycerophospholipids [GP20]	Oxidized glycerophosphoethanolamines [GP2002]	After nCRT
14.42_923.6832m/z	-2.39904	8.33e-17	-2.25315	0.0243	0.15875	-3.51378	HMDB0288763	M+NH4	C52H92NO9P	37.2	1.95	positive	-1.71335	69.0698/102.1277/104.1070/298.3468	PC(20:5(5Z,8Z,10E,14Z,17Z)-OH(12)/24:1(15Z))	PC 44:6;O	Glycerophospholipids [GP]	Oxidized glycerophospholipids [GP20]	Oxidized glycerophosphocholines [GP2001]	After nCRT
1.01_664.4132n	-2.38285	1.87e-16	-2.23795	0.0252	0.160578	-3.5451	LMGP10010939	M+H, M+Na, M+ACN+H	C37H61O8P	40.8	14.6	positive	4.13979	57.0699/121.1012/189.1638/225.1614/483.2506	PA(12:0/22:6(4Z,7Z,10Z,13Z,16Z,19Z))	PA 34:6	Glycerophospholipids [GP]	Glycerophosphates [GP10]	Diacylglycerophosphates [GP1001]	After nCRT
15.03_728.6416m/z	-2.73539	-4e-16	-2.07474	0.0381995	0.747019	-4.58568	LipidBlast159560	M+FA-H	C42H85NO5	48.1	54.2	negative	0.847208	337.3465/682.6359	Cer-AP t42:0	Cer 42:0;O3	Sphingolipids [SP]	Ceramides [SP02]	N-acyl-4-hydroxysphinganines (phytoceramides) [SP0203]	Before nCRT
1.90_723.4504m/z	-2.3836	-6.35e-16	-2.23865	0.0252	0.160578	-3.54366	HMDB0247687	M+K	C49H64O2	41.8	19.5	positive	-4.9331	572.365	Cholesteryl (pyren-1-yl)hexanoate	Cholesteryl (pyren-1-yl)hexanoate	Other metabolites	Other metabolites	Other metabolites	After nCRT
1.13_504.3094m/z	-2.73463	2.61e-16	-2.07416	0.0382531	0.747019	-4.58568	LMGP02050021	M-H	C25H48NO7P	42.3	16.2	negative	-0.246444	152.9951/461.2673/504.3095	PE(20:2(11Z,14Z)/0:0)	LPE 20:2	Glycerophospholipids [GP]	Glycerophosphoethanolamines [GP02]	Monoacylglycerophosphoethanolamines [GP0205]	Before nCRT
13.38_655.5659m/z	2.38213	-1.25e-16	2.23727	0.0253	0.160578	-3.54649	HMDB0007654	M+H-H2O	C43H76O5	37.7	3.63	positive	-0.172758	307.2631/379.2843/655.5660	DG(22:2(13Z,16Z)/18:2(9Z,12Z)/0:0)	DG 40:4	Glycerolipids [GL]	Diradylglycerols [GL02]	Diacylglycerols [GL0201]	After nCRT
1.01_752.4654n	-2.37677	-2.58e-16	-2.23224	0.0256	0.162236	-3.55681	LMGP04010293	M+H, M+Na	C41H69O10P	41.7	21.4	positive	3.36855	57.0335/73.0285/1589.1144/483.2482/558.2953	PG(17:2(9Z,12Z)/18:4(6Z,9Z,12Z,15Z))	PG 35:6	Glycerophospholipids [GP]	Glycerophosphoglycerols [GP04]	Diacylglycerophosphoglycerols [GP0401]	After nCRT
4.09_836.5412m/z	-2.37285	-4.15e-16	-2.22856	0.0259	0.162236	-3.56434	LMGP03010600	M+Na	C44H80NO10P	40.6	14.1	positive	-0.0101917	65.0362/95.0831/124.9999/159.1144/329.2451	PS(20:3(8Z,11Z,14Z)/18:0)	PS 38:3	Glycerophospholipids [GP]	Glycerophosphoserines [GP03]	Diacylglycerophosphoserines [GP0301]	After nCRT
6.28_721.5857m/z	-2.3691	-1.18e-16	-2.22504	0.0261	0.162698	-3.57154	LMGP02030064	M+NH4	C39H78NO7P	43.9	23.2	positive	0.390719	60.0808/296.3312/645.4854	PE(P-20:0/14:0)	PE O-34:1	Glycerophospholipids [GP]	Glycerophosphoethanolamines [GP02]	1-(1Z-alkenyl),2-acylglycerophosphoethanolamines [GP0203]	After nCRT
10.59_794.6059m/z	2.36608	8.85e-17	2.2222	0.0263	0.163038	-3.57733	LMGP03030076	M+H-2H2O	C46H88NO9P	38.8	12	positive	0.0537665	309.2789/757.5253	PS(P-20:0/20:1(11Z))	PS O-40:2	Glycerophospholipids [GP]	Glycerophosphoserines [GP03]	1-(1Z-alkenyl),2-acylglycerophosphoserines [GP0303]	After nCRT
7.03_805.5629n	2.36402	8.33e-17	2.22026	0.0264	0.163186	-3.58127	HMDB0289694	M+H, M+Na, M+K	C46H80NO8P	50.4	65.7	positive	0.948799	73.0648/645.4853/769.4779/828.5514	PC(20:5(5Z,8Z,11Z,14Z,16E)-OH(18R)/P-18:1(11Z))	PC O-38:6;O	Glycerophospholipids [GP]	Oxidized glycerophospholipids [GP20]	Oxidized glycerophosphocholines [GP2001]	After nCRT
4.86_578.4560m/z	-2.88953	2.44e-16	-2.04469	0.0409218	0.955761	-4.5872	HMDB0006347	M+K	C33H65NO4	36.4	1.62	positive	2.7616	58.0652/85.1012/113.0602	Hexacosanoyl carnitine	CAR 26:0	Fatty Acyls [FA]	Fatty esters [FA07]	Fatty acyl carnitines [FA0707]	Before nCRT
1.64_463.3060n	2.35543	6.94e-17	2.2122	0.027	0.164749	-3.59767	HMDB0240599	M+H, M+K, M+Na	C23H46NO6P	43.1	21	positive	-0.62834	139.0155/181.0261/243.2271/464.3136/186.2955	LysoPE(P-18:1(9Z)/0:0)	LPE O-18:1	Glycerophospholipids [GP]	Glycerophosphoethanolamines [GP02]	1Z-alkenylglycerophosphoethanolamines [GP0207]	After nCRT
14.68_665.6321n	-2.68422	3.68e-16	-2.03593	0.0419523	0.747019	-4.58613	LipidBlast178220	M+Cl, M+FA-H	C42H83NO4	56	86.8	negative	-0.176716	664.625	Cer-BDS d42:1	Cer 42:1;O3	Sphingolipids [SP]	Ceramides [SP02]	N-acylsphinganines (dihydroceramides) [SP0202]	Before nCRT
7.61_834.6009m/z	2.34077	-3.68e-16	2.19842	0.0279	0.169383	-3.62555	LMGP02011009	M+Na	C46H86NO8P	51	63.3	positive	3.1869	67.0518/124.9999/146.9817/782.5695/804.5514	PE(21:0/20:3(8Z,11Z,14Z))	PE 41:3	Glycerophospholipids [GP]	Glycerophosphoethanolamines [GP02]	Diacylglycerophosphoethanolamines [GP0201]	After nCRT
1.27_431.2557m/z	2.33801	-1.73e-16	2.19584	0.0281	0.169569	-3.63076	LMST04010029	M+K	C24H40O4	37.5	4.17	positive	-0.17716	73.0285/102.0676/129.0911/152.0595	Allomurideoxycholic acid	ST 24:1;O4	Sterol Lipids [ST]	Bile acids and derivatives [ST04]	C24 bile acids, alcohols, and derivatives [ST0401]	After nCRT
2.08_405.2767m/z	2.33299	4.86e-17	2.19112	0.0285	0.171184	-3.64025	LMGP10070002	M+H-H2O	C21H43O6P	49.2	47.7	positive	0.666793	80.9737/136.9999/155.0104/349.2138	PA(P-18:0/0:0)	LPA O-18:1	Glycerophospholipids [GP]	Glycerophosphocholines [GP01]	1Z-alkenylglycerophosphocholines [GP0107]	After nCRT
4.93_818.5918m/z	2.85174	2.22e-16	2.01795	0.0436336	0.955761	-4.58747	LMGP04010702	M+ACN+H	C42H81O10P	39.3	10.7	positive	1.56372	784.5851/800.5800	PG(22:0/14:1(9Z))	PG 36:1	Glycerophospholipids [GP]	Glycerophosphoglycerols [GP04]	Diacylglycerophosphoglycerols [GP0401]	Before nCRT
9.50_750.5443m/z	2.33126	-6.94e-18	2.1895	0.0286	0.17135	-3.64351	HMDB0114157	M+H-H2O	C43H78NO8P	46.5	35.7	positive	1.42313	583.5085/707.5010/750.54532	PE-NMe2(18:4(6Z,9Z,12Z,15Z)/18:0)	PE-NMe2 36:4	Glycerophospholipids [GP]	Glycerophosphoethanolamines [GP02]	Diacylglycerophosphoethanolamines [GP0201]	After nCRT
7.18_707.5957m/z	-2.32144	1.4e-16	-2.18027	0.0293	0.174209	-3.66202	LMGL03013221	M+H-2H2O	C47H82O6	30.4	16.7	positive	-2.18579	55.0543/109.1012/227.2006/545.4564	TG(12:0/14:0/18:4(6Z,9Z,12Z,15Z))[iso6]	TG 44:4	Glycerolipids [GL]	Triradylglycerols [GL03]	Triacylglycerols [GL0301]	After nCRT
8.41_807.5424n	2.59702	3.92e-16	2.17784	0.0295039	0.438444	-3.89585	HMDB0261167	M-H2O-H, M+FA-H	C45H78NO9P	49.2	56	negative	1.19631	152.9958/283.2642/327.2329/420.2646/581.3096/792.5548	PE(22:6(5Z,7Z,10Z,13Z,16Z,19Z)-OH(4)/18:0)	PE 40:6;O	Glycerophospholipids [GP]	Oxidized glycerophospholipids [GP20]	Oxidized glycerophosphoethanolamines [GP2002]	After nCRT
1.57_437.2905n	2.3165	-1.61e-16	2.17564	0.0296	0.175155	-3.67127	HMDB0011152	M+H, M+Na, M+K, M+H-H2O	C21H44NO6P	43.6	21.5	positive	-0.352888	68.0470/124.9997/198.0526/417.2376/460.2798	LysoPE(P-16:0/0:0)	LPE O-16:1	Glycerophospholipids [GP]	Glycerophosphoethanolamines [GP02]	1Z-alkenylglycerophosphoethanolamines [GP0207]	After nCRT
1.01_611.3891m/z	-2.31002	-2.43e-16	-2.16954	0.0301	0.177229	-3.68342	HMDB0294573	M+Na	C35H56O7	48.3	53.8	positive	-4.55192	77.0362/91.0518/145.1012/419.2792/520.3395/542.3226	DG(10:0/22:6(4Z,7Z,11E,13Z,15E,19Z)-2OH(10S,17)/0:0)	DG 32:6	Glycerolipids [GL]	Diradylglycerols [GL02]	Diacylglycerols [GL0201]	After nCRT
11.10_830.5927m/z	-2.57777	-1.11e-16	-2.16169	0.0307293	0.438444	-3.91	LMSP05010169	M+Cl	C46H85NO9	55.6	88	negative	1.11109	770.5713/794.5707/796.5864/830.5918	Ophidiacerebroside B	HexCer 40:3;O3	Sphingolipids [SP]	Neutral glycosphingolipids [SP05]	Simple Glc series [SP0501]	After nCRT
9.04_767.5836n	2.29732	3.93e-16	2.15762	0.031	0.181019	-3.70708	LMGP01020056	M+H, M+Na	C44H82NO7P	44.5	27	positive	0.893786	57.0699/86.0965/184.0733/607.5060/768.5902	PC(O-16:0/20:4(5Z,8Z,11Z,14Z))	PC O-36:4	Glycerophospholipids [GP]	Glycerophosphocholines [GP01]	1-alkyl,2-acylglycerophosphocholines [GP0102]	After nCRT
11.70_716.5240m/z	2.65538	-1.72e-16	2.01405	0.0442019	0.747019	-4.58639	LMGP01010535	M-H	C39H76NO8P	40.1	10.8	negative	0.647536	253.2173/716.5236	PC(15:0/16:1(9Z))	PC 31:1	Glycerophospholipids [GP]	Glycerophosphocholines [GP01]	Diacylglycerophosphocholines [GP0101]	Before nCRT
9.60_836.6165m/z	2.29691	2.78e-17	2.15724	0.031	0.181019	-3.70785	HMDB0286939	M+Na	C46H88NO8P	41.5	14.2	positive	3.12952	733.5167/792.5902	PC(20:4(5Z,8Z,11Z,14Z)-OH(20)/20:0)	PC 40:4;O	Glycerophospholipids [GP]	Oxidized glycerophospholipids [GP20]	Oxidized glycerophosphocholines [GP2001]	After nCRT
14.84_859.6923m/z	-2.57079	3.89e-16	-2.15584	0.031184	0.438444	-3.91511	LipidBlast475193	M+FA-H	C47H95N2O6P	57.1	91.2	negative	1.5616	168.0426/799.6705/859.6910	SM d42:1	SM 42:1;O2	Sphingolipids [SP]	Phosphosphingolipids [SP03]	Ceramide phosphocholines (sphingomyelins) [SP0301]	After nCRT
7.44_651.5356m/z	2.29206	-2.81e-16	2.15268	0.0314	0.182657	-3.71686	LMGL02010216	M+H-H2O	C43H72O5	41.5	12.4	positive	1.41615	484.3184/651.5347	DG(18:0/22:6(4Z,7Z,10Z,13Z,16Z,19Z)/0:0)[iso2]	DG 40:6	Glycerolipids [GL]	Diradylglycerols [GL02]	Diacylglycerols [GL0201]	After nCRT
9.06_787.5377n	2.56711	-2.29e-16	2.15275	0.0314262	0.438444	-3.91779	LipidBlast474239	M-H, M+FA-H	C42H78NO10P	45	41	negative	1.69043	419.2563/437.2670/699.4965/789.5285	PS 36:2	PS 36:2	Glycerophospholipids [GP]	Glycerophosphoserines [GP03]	Diacylglycerophosphoserines [GP0301]	After nCRT
2.05_810.6033m/z	-2.28871	-3.12e-17	-2.14954	0.0316	0.183206	-3.72306	LMSP05010044	M+ACN+H	C44H81O8P	36.7	6.53	positive	3.38057	65.0362/79.0518/117.0547/149.0209/310.2867	GlcCer(t18:1(8Z)/20:0(2OH[S]))	HexCer 38:1;O4	Sphingolipids [SP]	Neutral glycosphingolipids [SP05]	Simple Glc series [SP0501]	After nCRT
9.06_741.5677n	2.28573	-6.59e-17	2.14674	0.0318	0.183387	-3.72858	LMGP02030072	M+H, M+Na	C42H80NO7P	48.3	53	positive	0.681319	57.0699/124.9998/705.4829/764.5564	PE(P-20:0/17:2(9Z,12Z))	PE O-37:2	Glycerophospholipids [GP]	Glycerophosphoethanolamines [GP02]	1-(1Z-alkenyl),2-acylglycerophosphoethanolamines [GP0203]	After nCRT
1.32_638.2803m/z	2.28521	2.43e-16	2.14625	0.0319	0.183387	-3.72955	HMDB0259506	M+H	C29H53INO4P	37.3	6.78	positive	-4.18667	60.0808/86.0966/104.1071/184.0737	18-(p-Iodophenyl)octadecyl phosphocholine	NM404 CPD	Other metabolites	Other metabolites	Other metabolites	After nCRT
1.16_299.2824n	2.28255	-1.01e-16	2.14375	0.0321	0.18405	-3.73446	LMSP01010001	M+H-H2O, M+Na, M+H, M+H-2H2O	C18H37NO2	42.1	13.1	positive	-0.0249408	71.0856/87.0441/121.0647/177.1124/282.2790	Sphingosine	SPB 18:1;O2	Sphingolipids [SP]	Sphingoid bases [SP01]	Sphing-4-enines (Sphingosines) [SP0101]	After nCRT
14.35_788.6778n	-2.28163	3.61e-16	-2.14288	0.0321	0.18405	-3.73617	LMSP03010100	M+H, M+Na	C45H93N2O6P	40.1	8.31	positive	0.808767	58.0652/108.0909/628.6003/752.5928/811.6663	SM(d16:0/24:0)	SM 40:0;O2	Sphingolipids [SP]	Phosphosphingolipids [SP03]	Ceramide phosphocholines (sphingomyelins) [SP0301]	After nCRT
9.01_560.5017m/z	2.84361	-4.22e-16	2.0122	0.0442366	0.955761	-4.58753	HMDB0304647	M+Na	C34H67NO3	38.4	6.79	positive	0.709858	57.0699/95.0855/135.1168/264.2686	Arginine-betaxanthin	Arginine-betaxanthin	Other metabolites	Other metabolites	Other metabolites	Before nCRT
12.48_702.5438m/z	2.27321	-2.78e-17	2.13498	0.0328	0.187025	-3.75168	LipidBlast038092	M+H	C39H76NO7P	41.2	14.8	positive	0.782372	266.2838/339.2888/364.2606	PE 34:2e	PE O-34:2	Glycerophospholipids [GP]	Glycerophosphoethanolamines [GP02]	1-(1Z-alkenyl),2-acylglycerophosphoethanolamines [GP0203]	After nCRT
14.10_786.6622n	-2.26693	3.57e-16	-2.12908	0.0333	0.187747	-3.76322	LMSP03010073	M+H, M+Na	C45H91N2O6P	47.7	41.4	positive	0.976458	60.0808/104.1070/626.5846/750.5772/809.6507	SM(d16:1/24:0)	SM 40:1;O2	Sphingolipids [SP]	Phosphosphingolipids [SP03]	Ceramide phosphocholines (sphingomyelins) [SP0301]	After nCRT
2.94_702.3752m/z	2.81642	-3.55e-16	1.99296	0.0463042	0.955761	-4.58772	HMDB0255694	M+Na	C43H53NO6	43.9	34.5	positive	-1.91598	77.0362/91.0518/145.0988/493.2612	Nodulisporic acid	Nodulisporic acid	Prenol Lipids [PR]	Isoprenoids [PR01]	C20 isoprenoids (diterpenes) [PR0104]	Before nCRT
15.00_830.7029m/z	-2.26374	-3.12e-16	-2.12608	0.0335	0.187747	-3.76908	LMGP01020235	M+H	C48H96NO7P	41.8	19	positive	3.88124	60.0808/773.6293/830.6997	PC(O-20:0/20:1(11Z))	PC O-40:1	Glycerophospholipids [GP]	Glycerophosphocholines [GP01]	1-alkyl,2-acylglycerophosphocholines [GP0102]	After nCRT
11.58_752.5599m/z	2.26319	2.29e-16	2.12557	0.0336	0.187747	-3.77007	LMGP03020050	M+H-2H2O	C43H82NO9P	48.4	49.1	positive	1.25642	57.0699/124.9999/146.9841/683.5011/742.5746	PS(O-20:0/17:2(9Z,12Z))	PS O-37:2	Glycerophospholipids [GP]	Glycerophosphoserines [GP03]	1-alkyl,2-acylglycerophosphoserines [GP0302]	After nCRT
1.48_249.2574m/z	2.26163	-3.25e-18	2.1241	0.0337	0.187747	-3.77294	HMDB0000827	M+H-2H2O	C18H36O2	39.1	2.7	positive	-1.15057	87.0441/110.0727/137.1324/151.1481	Stearic acid	FA 18:0	Fatty Acyls [FA]	Fatty Acids and Conjugates [FA01]	Straight chain fatty acids [FA0101]	After nCRT
11.05_768.5540m/z	2.26151	-4.23e-16	2.12399	0.0337	0.187747	-3.77314	LipidBlast064447	M+H	C43H78NO8P	48.9	49.2	positive	0.300434	627.535	PE 38:4	PE 38:4	Glycerophospholipids [GP]	Glycerophosphoethanolamines [GP02]	Diacylglycerophosphoethanolamines [GP0201]	After nCRT
1.09_598.3129n	2.25775	5.83e-16	2.12046	0.034	0.187857	-3.78002	LMGP06050005	M+H-H2O, M+H, M+Na, M+H-2H2O	C27H51O12P	37.4	15.4	positive	1.88183	73.0284/95.0831/135.1144/339.2894/529.2560	PI(18:1(9Z)/0:0)	LPI 18:1	Glycerophospholipids [GP]	Glycerophosphoinositols [GP06]	Monoacylglycerophosphoinositols [GP0605]	After nCRT
8.58_856.5472m/z	2.25802	-2.6e-16	2.12071	0.034	0.187857	-3.77954	LMGP03010961	M+K	C44H84NO10P	40.1	14	positive	0.885674	124.9999/162.9557/283.2632/784.5851/822.5410	PS(18:0/20:1(11Z))	PS 38:1	Glycerophospholipids [GP]	Glycerophosphoserines [GP03]	Diacylglycerophosphoserines [GP0301]	After nCRT
1.44_462.2976m/z	2.25381	-6.94e-17	2.11675	0.0343	0.188615	-3.78723	LMGP10060002	M+NH4	C23H41O6P	47.4	44.9	positive	-0.692521	55.0543/69.0699/155.0104/181.0261/240.0995/443.2558	sn-3-O-(geranylgeranyl)glycerol 1-phosphate	LPA O-20:4	Glycerophospholipids [GP]	Glycerophosphocholines [GP01]	Monoalkylglycerophosphocholines [GP0106]	After nCRT
6.87_611.5400m/z	2.25206	-2.01e-16	2.11512	0.0344	0.188615	-3.79041	LMGL02010100	M+H-2H2O	C41H74O5	40.6	12	positive	0.290855	83.0856/97.1012/123.1169/339.2894	DG(18:1(9Z)/20:2(11Z,14Z)/0:0)[iso2]	DG 38:3	Glycerolipids [GL]	Diradylglycerols [GL02]	Diacylglycerols [GL0201]	After nCRT
1.59_487.2617m/z	2.24801	-1.84e-16	2.11131	0.0348	0.189444	-3.79779	HMDB0253006	M+NH4	C19H31N7O7	39.2	11.9	positive	-1.26938	113.0836/132.1019/423.2225/451.2174	H-Asp-ala-his-lys-OH	H-Asp-ala-his-lys-OH	Other metabolites	Other metabolites	Other metabolites	After nCRT
9.75_812.5815m/z	2.51268	-1.94e-16	2.10711	0.0351998	0.438444	-3.95707	LipidBlast411524	M+FA-H	C44H82NO7P	49.6	55.4	negative	0.533201	752.56	PC 36:4e	PC O-36:4	Glycerophospholipids [GP]	Glycerophosphocholines [GP01]	1-(1Z-alkenyl),2-acylglycerophosphocholines [GP0103]	After nCRT
8.69_792.5893m/z	2.23982	1.6e-16	2.10362	0.0354	0.190983	-3.81267	HMDB0287022	M+H-2H2O	C46H86NO9P	41.4	22.8	positive	-1.09653	578.5057/768.5538	PC(20:0/18:3(10,12,15)-OH(9))	PC 38:3;O	Glycerophospholipids [GP]	Oxidized glycerophospholipids [GP20]	Oxidized glycerophosphocholines [GP2001]	After nCRT
1.48_289.1625m/z	2.23406	1.89e-16	2.09821	0.0359	0.192913	-3.82309	HMDB0028725	M+H	C10H20N6O4	38.7	27.6	positive	2.27049	56.0495/70.0288/131.0690/184.0733/185.0795	Asparaginylarginine	Asn-Arg	Other metabolites	Other metabolites	Other metabolites	After nCRT
3.30_468.1815m/z	2.62669	5.83e-17	1.99229	0.0465399	0.747019	-4.58664	LMFA08020298	M+Cl	C20H35NO7S	38.5	5.68	negative	-3.06172	113.9878/149.0610/221.1547/309.2071/417.2190	1-tauro-dinor-PGE1	1-tauro-dinor-PGE1	Fatty Acyls [FA]	Fatty amides [FA08]	N-acyl amines [FA0802]	Before nCRT
1.43_377.2452m/z	2.23094	-2.34e-16	2.09528	0.0362	0.192913	-3.82873	LMGP10070003	M+H-H2O	C19H39O6P	36.3	11.1	positive	0.202129	57.0699/80.9737/124.9998/155.0104/181.0260	PA(P-16:0/0:0)	LPA O-16:1	Glycerophospholipids [GP]	Glycerophosphocholines [GP01]	1Z-alkenylglycerophosphocholines [GP0107]	After nCRT
1.41_411.3572m/z	2.81152	-4.39e-16	1.98949	0.0466854	0.955761	-4.58776	LMSP01080016	M+ACN+H	C22H43NO3	39.3	21.6	positive	-2.59837	55.0543/87.0441/112.0883/147.1128/309.2779	Aplidiasphingosine	Aplidiasphingosine	Sphingolipids [SP]	Sphingoid bases [SP01]	Sphingoid base analogs [SP0108]	Before nCRT
1.83_341.3044m/z	2.23095	-1.21e-16	2.09529	0.0362	0.192913	-3.8287	LMFA01060136	M+H	C21H40O3	41.9	15	positive	-1.82968	89.0597/117.0910/184.1458/283.2632/341.3050	20-oxo-heneicosanoic acid	FA 21:1;O	Fatty Acyls [FA]	Fatty Acids and Conjugates [FA01]	Oxo fatty acids [FA0106]	After nCRT
8.07_931.5366m/z	-2.22964	-4.65e-16	-2.09406	0.0363	0.192913	-3.83107	HMDB0277256	M+H-2H2O	C51H83O15P	34.1	7.26	positive	3.64885	111.1169/173.1324/673.5190/907.5332	PI(22:6(4Z,7Z,11E,13Z,15E,19Z)-2OH(10S,17)/20:2(11Z,14Z))	PI 42:8;2O	Glycerophospholipids [GP]	Oxidized glycerophospholipids [GP20]	Oxidized glycerophosphoinositols [GP2005]	After nCRT
10.88_577.5195m/z	2.2268	1.87e-16	2.09139	0.0365	0.193751	-3.8362	LMGL02010412	M+H-H2O	C37H70O5	44.3	33	positive	0.782401	311.2937/361.2737/378.2765/577.5195	DG(14:1(9Z)/20:0/0:0)[iso2]	DG 34:1	Glycerolipids [GL]	Diradylglycerols [GL02]	Diacylglycerols [GL0201]	After nCRT
7.23_858.6023m/z	2.223	2.78e-17	2.08781	0.0368	0.194245	-3.84305	LMGP03010754	M+H-2H2O	C50H88NO10P	40.9	14.7	positive	1.7707	83.0856/124.9999/146.9841/682.4569/741.5217	PS(22:1(11Z)/22:4(7Z,10Z,13Z,16Z))	PS 44:5	Glycerophospholipids [GP]	Glycerophosphoserines [GP03]	Diacylglycerophosphoserines [GP0301]	After nCRT
6.31_832.5867m/z	2.2225	3.19e-16	2.08735	0.0369	0.194245	-3.84394	LMGP03020093	M+H-H2O	C48H84NO9P	48.5	59.8	positive	1.85674	714.4983/743.4646/743.5738/802.5382	PS(O-20:0/22:6(4Z,7Z,10Z,13Z,16Z,19Z))	PS O-42:6	Glycerophospholipids [GP]	Glycerophosphoserines [GP03]	1-alkyl,2-acylglycerophosphoserines [GP0302]	After nCRT
13.45_721.5741m/z	-2.2191	-2.91e-16	-2.08415	0.0372	0.194476	-3.85005	LMGL02010249	M+Na	C45H78O5	43.4	22.8	positive	-0.0235125	65.0362/81.0678/91.0518/311.2945/615.4984	DG(20:0/22:5(7Z,10Z,13Z,16Z,19Z)/0:0)[iso2]	DG 42:5	Glycerolipids [GL]	Diradylglycerols [GL02]	Diacylglycerols [GL0201]	After nCRT
12.58_611.5406m/z	2.21574	-2.08e-16	2.081	0.0375	0.194476	-3.85608	LMGL02010100	M+H-2H2O	C41H74O5	49.4	53.7	positive	1.24979	83.0856/97.1012/111.1169/123.1169/361.2737/392.2922	DG(18:1(9Z)/20:2(11Z,14Z)/0:0)[iso2]	DG 38:3	Glycerolipids [GL]	Diradylglycerols [GL02]	Diacylglycerols [GL0201]	After nCRT
8.73_747.5194m/z	-2.46775	-3.68e-16	-2.06943	0.0386005	0.438444	-3.98885	LMGP04010002	M-H	C40H77O10P	41.4	18.5	negative	1.61958	279.2329/281.2486/419.2568/747.5181	PG(16:0/18:1(9Z))	PG 34:1	Glycerophospholipids [GP]	Glycerophosphoglycerols [GP04]	Diacylglycerophosphoglycerols [GP0401]	After nCRT
1.55_525.3073n	2.46673	-1.53e-16	2.06858	0.0386803	0.438444	-3.98956	LMGP03050006	M-H, M+Na-2H	C24H48NO9P	52.8	68.7	negative	1.11596	88.0404/150.9801/152.9958/241.0118/283.2642/307.2642/401.2462/419.2568/437.2668/478.2939/524.2993/546.2814	PS(18:0/0:0)	LPS 18:0	Glycerophospholipids [GP]	Glycerophosphoserines [GP03]	Monoacylglycerophosphoserines [GP0305]	After nCRT
10.16_627.5345m/z	2.20029	-1.25e-16	2.06649	0.0388	0.199258	-3.88369	LMGL02010108	M+H-H2O	C41H72O5	38.3	4.53	positive	-0.362417	57.0699/95.0856/135.1168/309.2789/576.4749	DG(18:3(9Z,12Z,15Z)/20:1(11Z)/0:0)[iso2]	DG 38:4	Glycerolipids [GL]	Diradylglycerols [GL02]	Diacylglycerols [GL0201]	After nCRT
1.54_505.3526n	2.19307	0	2.05971	0.0394	0.201965	-3.89653	LMGP01070012	M+H, M+Na	C26H52NO6P	45.8	35.1	positive	-1.22895	58.065286.0965/184.0733/417.2401/528.3424	PC(P-18:1(9Z)/0:0)	LPC O-18:2	Glycerophospholipids [GP]	Glycerophosphocholines [GP01]	1Z-alkenylglycerophosphocholines [GP0107]	After nCRT
13.61_787.6093n	-2.45587	5.48e-16	-2.05947	0.0395446	0.438444	-3.99716	LipidBlast462131	M+Cl, M+FA-H	C44H86NO8P	54.1	75.7	negative	0.195715	224.06933/281.2480/772.5865	PC 36:1	PC 36:1	Glycerophospholipids [GP]	Glycerophosphocholines [GP01]	Diacylglycerophosphocholines [GP0101]	After nCRT
5.39_599.5040m/z	2.18976	-5.55e-17	2.0566	0.0397	0.201965	-3.9024	HMDB0007304	M+H-H2O	C39H68O5	40	4.3	positive	1.04624	57.0699/95.0856/135.1169/307.2632/599.5034	DG(18:3(9Z,12Z,15Z)/18:1(11Z)/0:0)	DG 36:4	Glycerolipids [GL]	Diradylglycerols [GL02]	Diacylglycerols [GL0201]	After nCRT
7.26_705.5331n	-2.18986	1.39e-17	-2.05669	0.0397	0.201965	-3.90222	LMGP01010560	M+H, M+Na, M+K	C38H76NO8P	54.7	78.7	positive	3.19695	57.0699/211.2057/545.4540/728.5201	PC(16:0/14:0)	PC 30:0	Glycerophospholipids [GP]	Glycerophosphocholines [GP01]	Diacylglycerophosphocholines [GP0101]	After nCRT
1.43_724.4167m/z	-2.18874	-4.02e-16	-2.05565	0.0398	0.201965	-3.9042	LMGP03010055	M+Na	C36H64NO10P	36.8	2.41	positive	0.959731	57.0699/83.0856/109.1012/146.9817	PS(12:0/18:3(9Z,12Z,15Z))	PS 30:3	Glycerophospholipids [GP]	Glycerophosphoserines [GP03]	Diacylglycerophosphoserines [GP0301]	After nCRT
11.12_794.5723m/z	2.18882	3.33e-16	2.05572	0.0398	0.201965	-3.90407	LMSP05010097	M+Na	C43H81NO10	37.4	14.4	positive	-3.88762	279.2658/681.4811	Termitomycesphin B	HexCer 37:2;O4	Sphingolipids [SP]	Neutral glycosphingolipids [SP05]	Simple Glc series [SP0501]	After nCRT
13.61_900.5968m/z	-2.44931	4.02e-16	-2.05397	0.0400744	0.438444	-4.00173	HMDB0283860	M+FA-H	C47H86NO10P	39.4	9.7	negative	-0.397036	279.2329/281.2486/283.2643/309.2799/794.5341	PE(22:1(13Z)/20:3(8Z,11Z,14Z)-2OH(5,6))	PE 42:4;2O	Glycerophospholipids [GP]	Oxidized glycerophospholipids [GP20]	Oxidized glycerophosphoethanolamines [GP2002]	After nCRT
7.79_807.5779n	2.17591	2.64e-16	2.04359	0.041	0.206183	-3.92687	LMGP01012165	M+H, M+K, M+Na	C46H82NO8P	50.5	55.8	positive	0.0903565	55.0543/203.1795/647.5010/830.5670	PC(18:1(9Z)/20:4(8Z,11Z,14Z,17Z))	PC 38:5	Glycerophospholipids [GP]	Glycerophosphocholines [GP01]	Diacylglycerophosphocholines [GP0101]	After nCRT
1.38_528.3093m/z	2.43639	-1.53e-16	2.04313	0.0411359	0.438444	-4.0107	LMGP02050057	M-H	C27H48NO7P	37.3	13.5	negative	-0.462856	181.0271/331.2642/497.2911	PE(0:0/22:4(7Z,10Z,13Z,16Z))	LPE 22:4	Glycerophospholipids [GP]	Glycerophosphoethanolamines [GP02]	Monoacylglycerophosphoethanolamines [GP0205]	After nCRT
3.10_305.3193m/z	2.17139	-8.33e-17	2.03935	0.0414	0.207864	-3.93481	LMFA01020424	M+H-2H2O	C22H44O2	39.1	8.12	positive	-2.79987	69.0542/81.0698/95.0855/121.1011/135.1168	FA 22:0	FA 22:0	Fatty Acyls [FA]	Fatty Acids and Conjugates [FA01]	Branched fatty acids [FA0102]	After nCRT
10.06_864.5732n	-2.16784	3.78e-16	-2.03601	0.0418	0.208362	-3.94105	LMGP06010671	M+NH4, M+Na, M+H	C45H85O13P	40	14.4	positive	0.429405	69.0699/97.1012/135.1144/247.2396/605.5504/739.4630850.5566	PI(22:0/14:1(9Z))	PI 36:1	Glycerophospholipids [GP]	Glycerophosphoinositols [GP06]	Diacylglycerophosphoinositols [GP0601]	After nCRT
4.99_618.4847n	-2.1676	-4.79e-16	-2.03579	0.0418	0.208362	-3.94147	HMDB0297498	M+H, M+Na	C38H66O6	39.4	8.16	positive	-1.99888	58.0414/77.0362/91.0518/603.4983	DG(20:4(5Z,8Z,11Z,14Z)-OH(19S)/0:0/a-15:0)	DG 35:4	Glycerolipids [GL]	Diradylglycerols [GL02]	Diacylglycerols [GL0201]	After nCRT
7.28_633.5058m/z	-2.15963	3.78e-16	-2.0283	0.0425	0.210269	-3.95543	HMDB0094836	M+Na	C37H70O6	35.7	1.76	positive	-1.13299	211.2057/227.2006/450.2952/633.5064	TG(12:0/8:0/i-14:0)	TG 34:0	Glycerolipids [GL]	Triradylglycerols [GL03]	Triacylglycerols [GL0301]	After nCRT
1.38_453.2855n	2.15856	-1.39e-17	2.0273	0.0427	0.210269	-3.9573	HMDB0011503	M+H, M+K, M+Na, M+H-H2O	C21H44NO7P	41.9	15.6	positive	-0.0141086	93.0675/121.0988/149.1301/265.2526/4333.2325/476.2747	LysoPE(16:0/0:0)	LPE 16:0	Glycerophospholipids [GP]	Glycerophosphoethanolamines [GP02]	Monoacylglycerophosphoethanolamines [GP0205]	After nCRT
1.50_469.2944m/z	-2.15304	6.51e-17	-2.02211	0.0432	0.210269	-3.96693	LMFA07011020	M+K	C24H46O6	37.3	4.99	positive	4.10716	327.289	Sorbitan stearate	WE 24:1;O4	Fatty Acyls [FA]	Fatty esters [FA07]	Wax monoesters [FA0701]	After nCRT
2.57_653.4878m/z	-2.15152	-2.95e-16	-2.02068	0.0433	0.210269	-3.96958	LMGP02010021	M+NH4	C33H66NO8P	34.3	6.25	positive	2.15291	85.1012/283.2632	PE(18:0/10:0)	PE 28:0	Glycerophospholipids [GP]	Glycerophosphoethanolamines [GP02]	Diacylglycerophosphoethanolamines [GP0201]	After nCRT
1.04_619.2848m/z	2.15071	2.22e-16	2.01993	0.0434	0.210269	-3.97099	LMGP06050010	M+Na	C27H49O12P	38.2	1.62	positive	-0.989326	73.0285/81.0675/95.0831/119.0831/121.0988	PI(18:2(9Z,12Z)/0:0)	LPI 18:2	Glycerophospholipids [GP]	Glycerophosphoinositols [GP06]	Monoacylglycerophosphoinositols [GP0605]	After nCRT
1.97_341.3045m/z	2.15093	-3.89e-16	2.02013	0.0434	0.210269	-3.9706	LMFA01060136	M+H	C21H40O3	49.6	53.1	positive	-1.56568	73.0648/89.0597/283.2632/309.2788/341.3047	20-oxo-heneicosanoic acid	FA 21:1;O	Fatty Acyls [FA]	Fatty Acids and Conjugates [FA01]	Oxo fatty acids [FA0106]	After nCRT
13.35_813.6257n	-2.14977	-4.53e-16	-2.01905	0.0435	0.210284	-3.97261	HMDB0007927	M+H, M+Na	C46H88NO8P	39.3	5.28	positive	1.10408	60.0808/86.0965/166.0628/184.0733/777.5405/836.6140	PC(14:1(9Z)/24:1(15Z))	PC 38:2	Glycerophospholipids [GP]	Glycerophosphocholines [GP01]	Diacylglycerophosphocholines [GP0101]	After nCRT
2.29_465.3216n	2.14432	7.29e-17	2.01392	0.044	0.211586	-3.98209	HMDB0240598	M+H-H2O, M+H	C23H48NO6P	39.7	2.24	positive	-0.768403	57.0699/155.0104/423.2870/448.3186/466.3292	LysoPE(P-18:0/0:0)	LPE O-18:1	Glycerophospholipids [GP]	Glycerophosphoethanolamines [GP02]	1Z-alkenylglycerophosphoethanolamines [GP0207]	After nCRT
1.20_383.3628m/z	2.13881	-2.22e-16	2.00875	0.0446	0.212923	-3.99164	LMFA08040066	M+NH4	C23H43NO2	42.2	16.7	positive	-1.00267	102.1277/296.3312/324.3261/349.3213	Semiplenamide A	NAE 21:2	Fatty Acyls [FA]	Fatty amides [FA08]	N-acyl ethanolamines (endocannabinoids) [FA0804]	After nCRT
1.01_388.2536m/z	2.13782	-6.07e-16	2.00782	0.0447	0.212923	-3.99336	HMDB0094680	M+NH4	C16H34O9	25.6	9.77	positive	-1.44988	87.0441/89.0598/102.0676/133.0862/131.0703/177.1122	Octaethylene glycol	Octaethylene glycol	Other metabolites	Other metabolites	Other metabolites	After nCRT
2.08_540.3213m/z	2.13703	-1.67e-16	2.00708	0.0448	0.212923	-3.99472	HMDB0252470	M+H-2H2O	C27H50N3O8P	34.7	6.05	positive	2.78301	57.0699/80.9737/124.9999/166.0612/184.0717	Fosteabine	Fosteabine	Other metabolites	Other metabolites	Other metabolites	After nCRT
14.33_844.6528m/z	-2.61149	0	-1.98076	0.0478208	0.747019	-4.58677	LMSP05010186	M+FA-H	C46H89NO9	38.6	6.49	negative	1.10877	340.3347/339.3264/475.3150	GlcCer(d16:1(4E)(15Me)/23:0(2OH)	HexCer 40:1;O3	Sphingolipids [SP]	Neutral glycosphingolipids [SP05]	Simple Glc series [SP0501]	Before nCRT
7.21_831.5787n	2.11534	-2.5e-16	1.98671	0.047	0.219026	-4.03204	LipidBlast061337	M+H, M+Na, M+K	C48H82NO8P	39.7	3.96	positive	1.10488	184.073	PC 40:7	PC 40:7	Glycerophospholipids [GP]	Glycerophosphocholines [GP01]	Diacylglycerophosphocholines [GP0101]	After nCRT
2.59_322.2736m/z	2.78912	-2e-16	1.97364	0.048461	0.955761	-4.58791	LMFA02000324	M+ACN+H	C18H32O2	40.4	6.05	positive	-1.53207	58.0651/84.0808/141.0911/166.1226	3Z,9Z-Octadecadienoic acid	FA 18:2	Fatty Acyls [FA]	Fatty Acids and Conjugates [FA01]	Unsaturated fatty acids [FA0103]	Before nCRT
9.27_820.6212m/z	2.11459	-2.26e-16	1.986	0.0471	0.219026	-4.03333	LMGP02011127	M+H-H2O	C48H88NO8P	47.1	41.5	positive	-0.279101	283.2632/618.4493/756.5538/794.5695	PE(22:4(7Z,10Z,13Z,16Z)/21:0)	PE 45:4	Glycerophospholipids [GP]	Glycerophosphoethanolamines [GP02]	Diacylglycerophosphoethanolamines [GP0201]	After nCRT
4.92_719.5686m/z	-2.11254	1.58e-16	-1.98407	0.0473	0.219597	-4.03684	LMGP02020061	M+ACN+H	C37H76NO7P	39.8	11.3	positive	-1.75429	58.0651/100.1121/296.3312	PE(O-20:0/12:0)	PE O-32:O	Glycerophospholipids [GP]	Glycerophosphoethanolamines [GP02]	1-alkyl,2-acylglycerophosphoethanolamines [GP0202]	After nCRT
9.40_833.5956n	2.10988	7.29e-17	1.98158	0.0475	0.220463	-4.04138	HMDB0289612	M+Na, M+K, M+H	C48H84NO8P	51.1	74.7	positive	2.6195	69.0699/91.0518/649.5191/768.4938/832.5851	PC(22:6(4Z,7Z,10Z,13E,15E,19Z)-OH(17)/P-18:0)	PC O-40:6;O	Glycerophospholipids [GP]	Oxidized glycerophospholipids [GP20]	Oxidized glycerophosphocholines [GP2001]	After nCRT
11.49_884.5772m/z	2.10862	-1.47e-17	1.98039	0.0477	0.220652	-4.04354	LMGP03010955	M+K	C46H88NO10P	41.5	22.2	positive	-0.665045	139.0884/757.5253/812.6164/850.5723	PS(18:1(9Z)/22:0)	PS 40:1	Glycerophospholipids [GP]	Glycerophosphoserines [GP03]	Diacylglycerophosphoserines [GP0301]	After nCRT
14.06_818.6301m/z	-2.36086	-3.19e-16	-1.97979	0.0478277	0.438444	-4.06216	LMSP0501AA07	M+Cl	C46H89NO8	45.8	47.7	negative	2.38597	436.2830/758.6064	GlcCer(d18:1/22:0)	HexCer 40:1;O2	Sphingolipids [SP]	Neutral glycosphingolipids [SP05]	Simple Glc series [SP0501]	After nCRT
1.03_389.3050m/z	2.10551	3.68e-16	1.97747	0.048	0.220889	-4.04884	LMST04070032	M+H-H2O	C25H42O4	36.5	7.28	positive	-0.170581	55.0542/81.0699/95.0855/110.0727/147.1165	Homochenodeoxycholic acid	ST 25:1;O4	Sterol Lipids [ST]	Bile acids and derivatives [ST04]	C25 bile acids, alcohols, and derivatives [ST0407]	After nCRT
14.42_800.6770n	-2.10025	4.15e-16	-1.97254	0.0486	0.221079	-4.05778	LQB00753	M+H, M+Na	C46H93N2O6P	37.1	29.3	positive	-0.153883	57.0699/184.0733/640.6003/764.5928/823.6663	SM d41:1	SM 41:1;O2	Sphingolipids [SP]	Phosphosphingolipids [SP03]	Ceramide phosphocholines (sphingomyelins) [SP0301]	After nCRT
3.09_265.2518m/z	2.09759	-5.38e-17	1.97004	0.0489	0.221079	-4.0623	LMFA02000124	M+H-2H2O	C18H36O3	40.2	13.7	positive	-2.57975	67.0542/77.0385/91.0542/119.0855/147.1168	DL-6-hydroxy stearic acid	FA 18:0;O	Fatty Acyls [FA]	Fatty Acids and Conjugates [FA01]	Hydroxy fatty acids [FA0105]	After nCRT
1.73_615.3467m/z	2.0965	-2.57e-16	1.96901	0.049	0.221079	-4.06416	LMPR01070052	M+Na	C40H48O4	39.1	29.3	positive	3.73788	65.0362/79.0518/91.0518/546.3493	7,8,7',8'-Tetradehydroastaxanthin	7,8,7',8'-Tetradehydroastaxanthin	Prenol Lipids [PR]	Isoprenoids [PR01]	C40 isoprenoids (tetraterpenes) [PR0107]	After nCRT
1.08_694.4464m/z	-2.09469	2.22e-16	-1.96731	0.0492	0.221079	-4.06722	LMGP03010399	M+H-2H2O	C38H68NO10P	40.9	25.2	positive	3.01692	291.2319/542.3241	PS(18:3(9Z,12Z,15Z)/14:0)	PS 32:3	Glycerophospholipids [GP]	Glycerophosphoserines [GP03]	Diacylglycerophosphoserines [GP0301]	After nCRT
1.92_639.4321m/z	-2.09471	2.43e-16	-1.96734	0.0492	0.221079	-4.06718	LMGP03060021	M+ACN+H	C29H60NO9P	38.5	24.7	positive	-3.87712	84.0808/513.2935	1-(2-methoxy-docosanyl)-sn-glycero-3-phosphoserine	LPS O-23:0;O	Glycerophospholipids [GP]	Glycerophosphoserines [GP03]	Monoalkylglycerophosphoserines [GP0306]	After nCRT
1.09_260.1980m/z	2.09322	1.04e-16	1.96593	0.0493	0.221079	-4.06972	HMDB0028912	M+H	C12H25N3O3	37.8	2.37	positive	4.35534	71.0856/102.0676/147.1128	Isoleucyl-Lysine	Ile-Lys	Other metabolites	Other metabolites	Other metabolites	After nCRT
3.09_139.1478m/z	2.09305	1.54e-16	1.96577	0.0493	0.221079	-4.07001	HMDB0040267	M+H-2H2O	C10H22O2	40.9	17.4	positive	-1.8167	67.0542/81.0689/89.0598/102.0676/123.1168	1,1-Dimethoxyoctane	1,1-Dimethoxyoctane	Other metabolites	Other metabolites	Other metabolites	After nCRT
3.30_665.4962m/z	-2.09327	-2.5e-16	-1.96597	0.0493	0.221079	-4.06964	LMGL05010076	M+H-2H2O	C39H72O10	38.8	15.3	positive	-3.59028	111.0440/560.4071/665.4986	MGDG(16:1(9Z)/14:0)	MGDG 30:1	Glycerolipids [GL]	Glycosyldiradylglycerols [GL05]	Glycosyldiacylglycerols [GL0501]	After nCRT
12.69_778.5741m/z	2.09106	2.17e-16	1.9639	0.0496	0.221631	-4.07338	HMDB0114192	M+H-H2O	C45H82NO8P	46.8	48.4	positive	-0.576782	611.5398/735.5323	PE-NMe2(20:0/18:4(6Z,9Z,12Z,15Z))	PE-NMe2 38:4	Glycerophospholipids [GP]	Glycerophosphoethanolamines [GP02]	Diacylglycerophosphoethanolamines [GP0201]	After nCRT
8.30_792.5880m/z	2.08767	-4.51e-17	1.96072	0.0499	0.222455	-4.07911	LMGP01020205	M+Na	C44H84NO7P	48	45.8	positive	0.277421	695.5011/712.5276/740.5589	PC(O-18:0/18:3(9Z,12Z,15Z))	PC O-36:3	Glycerophospholipids [GP]	Glycerophosphocholines [GP01]	1-alkyl,2-acylglycerophosphocholines [GP0102]	After nCRT
			Feature:	label assigned to detected and quantified ions
			limma results:	column reported by limma results
			logFC
			AveExpr
			t
			P.Value
			adj.P.Val
			B
			Annotation:	data used to suggest an annotation to features and data related to that annotation
			Compound ID
			Fragments
			Adducts
			Ion mode
			Mass Error (ppm)
			Score
			Fragmentation.Score
			Description
			Abbrev
			Category
			Main Class
			Sub class
			Formula
			Condition:	Sample group label following moment of sample analysis

## Sheet: Descriptions Table S1
Feature:	label assigned to detected and quantified ions
limma results:	column reported by limma results
logFC
AveExpr
t
P.Value
adj.P.Val
B
Annotation:	data used to suggest an annotation to features and data related to that annotation
Compound ID
Fragments
Adducts
Ion mode
Mass Error (ppm)
Score
Fragmentation.Score
Description
Abbrev
Category
Main Class
Sub class
Formula
Condition:	Sample label following moment of sample analysis
